# Supplementary material for: Protein network analysis to prioritize key genes in amyotrophic lateral sclerosis
Source: IBRO Neurosci Rep. 2021 Dec 7;12:25–44. doi: 10.1016/j.ibneur.2021.12.002 (PMC8669318; doi:10.1016/j.ibneur.2021.12.002)
Supplement: Supplementary file 1 — Supplementary Table 1: The values of all the six topological properties of all the nodes (1949) forming ALS-PPIN. [file mmc1.xlsx]

## Sheet: Value of all nodes
S.NO	Name	Degree	Betweenness Centrality	Closeness Centrality	Neighborhood Connectivity	Clustering Coefficient	Eigenvector
1	TP53	236	0.0648007	0.460302	32.072	0.0451136	0.227555
2	SOD1	211	0.0560067	0.421554	18.7204	0.020492	0.137117
3	CDC5L	186	0.0337474	0.422468	26.3065	0.0372566	0.157525
4	SNW1	173	0.0291354	0.419105	27.2428	0.0446969	0.150929
5	VCP	172	0.0658703	0.433756	22.8663	0.0265198	0.105603
6	AR	171	0.0526457	0.420916	23.9825	0.0362573	0.119227
7	DLD	155	0.0236974	0.41394	24.9548	0.0380394	0.126779
8	DISC1	148	0.0515876	0.381961	9.4527	0.00441258	0.0398418
9	NEK4	138	0.0204751	0.404905	25.3261	0.0359674	0.110154
10	HSP90AA1	128	0.0268071	0.440027	40.1562	0.0730807	0.138122
11	EGFR	125	0.0311381	0.416062	26.952	0.048129	0.0829382
12	DLST	124	0.0177602	0.407106	24.6371	0.0375033	0.0953534
13	PDHA1	122	0.0220344	0.402479	21.8689	0.0318385	0.0788616
14	ATXN1	119	0.0444198	0.395372	17.7563	0.0148127	0.0601136
15	HTT	117	0.0241483	0.417667	29.735	0.0378721	0.0984789
16	SQSTM1	117	0.0383977	0.410364	23.7521	0.0346301	0.0682438
17	APP	114	0.0354036	0.418385	27.5263	0.0428505	0.0810906
18	PSEN1	110	0.0330611	0.380617	15.8364	0.0206839	0.0483913
19	EP300	108	0.011516	0.404401	35.0926	0.0846314	0.109153
20	DNM1L	108	0.00974302	0.408643	31.5463	0.0569401	0.107631
21	HSD17B10	107	0.0107329	0.399099	28.3084	0.0580145	0.097068
22	PARK7	104	0.0204398	0.41097	30.4038	0.0494772	0.0893992
23	PRKN	96	0.0110311	0.412014	35.5938	0.0614035	0.101773
24	COX15	93	0.0126778	0.382786	18.6667	0.0158953	0.0543643
25	BRCA1	92	0.0125698	0.40499	37.2283	0.0766842	0.0961361
26	CTNNB1	92	0.0119118	0.406681	34.0109	0.0602007	0.0875183
27	SMN1	90	0.0195632	0.387507	24.5111	0.0436954	0.0543794
28	HNRNPA1	87	0.0141091	0.396338	32.5977	0.0638867	0.0775069
29	MDM2	86	0.0092723	0.400741	37.2209	0.0790698	0.0927391
30	MAPT	86	0.0199275	0.397957	27.8721	0.0514364	0.0634751
31	SDHA	83	0.00755081	0.390068	28.8193	0.0567147	0.0768168
32	MED4	81	0.0162582	0.379136	19.284	0.0253086	0.0380864
33	NDN	79	0.00772161	0.377373	24.7975	0.0412204	0.0645663
34	UBC	77	0.00981734	0.392267	31.013	0.063568	0.0632645
35	ESR1	75	0.00858414	0.398445	37.4533	0.0673874	0.0780451
36	LRRK2	74	0.0104585	0.404653	39.527	0.0844132	0.0819768
37	GAPDH	72	0.0124309	0.423755	50.4306	0.0974178	0.091828
38	HSPA4	69	0.00862919	0.411318	46.1159	0.0886616	0.0856139
39	AKT1	69	0.00942125	0.410019	41.7101	0.0716113	0.0762508
40	TBK1	67	0.0157314	0.370765	19.8806	0.0452284	0.0288282
41	SF3A2	65	0.00203091	0.359277	29.9846	0.15	0.056279
42	GSK3B	65	0.0116494	0.412799	41.8308	0.06875	0.0682275
43	SOX2	64	0.0108626	0.377519	22.5469	0.0208333	0.0411724
44	HNRNPA2B1	62	0.00753283	0.384676	38.2903	0.108937	0.0626351
45	RB1	62	0.00523724	0.381139	34.0968	0.0936013	0.0566468
46	YWHAZ	61	0.00603279	0.412362	54.0984	0.134426	0.0821748
47	HDAC1	61	0.00497993	0.385895	37.3115	0.0912568	0.062751
48	SOAT1	61	0.00333221	0.360741	22.7213	0.0398907	0.0430068
49	MAPK1	60	0.00631536	0.379727	30.2833	0.0627119	0.0481163
50	STUB1	59	0.00646167	0.401732	44.6441	0.0946815	0.0685923
51	HSPA5	59	0.0084674	0.417936	51.7966	0.094097	0.0750915
52	HSPA8	58	0.0063811	0.417578	57.5345	0.121597	0.0860648
53	U2AF2	58	0.00303148	0.367825	34.6379	0.119177	0.0567991
54	EEF1A1	58	0.00484582	0.393218	43.5862	0.0846945	0.0692487
55	UBE2I	58	0.00466457	0.380915	35.1379	0.0689655	0.0558849
56	JUN	57	0.00548046	0.388125	41.2632	0.102757	0.0659894
57	SNCA	57	0.00899649	0.404485	43.1579	0.101504	0.0600267
58	TARDBP	57	0.00765558	0.381587	34.5789	0.0902256	0.0523176
59	DCTN1	56	0.0104776	0.360207	17.0179	0.0487013	0.0229568
60	DDX5	55	0.00342401	0.381139	44	0.131313	0.0650248
61	FUS	55	0.00491919	0.382036	38.5818	0.10303	0.0545617
62	YWHAG	54	0.00493992	0.394412	42.9444	0.0985325	0.0616416
63	PSMC5	53	0.00269713	0.396418	55.8113	0.221335	0.0789119
64	SNRNP70	53	0.00222856	0.35855	32.6038	0.128447	0.0466429
65	CREBBP	53	0.00351022	0.378546	37.6415	0.0994195	0.0538534
66	EFTUD2	53	0.00213823	0.370342	36.3962	0.0979681	0.0548806
67	TP53BP1	53	0.00865685	0.378767	30.6792	0.0428157	0.0425596
68	PCBP1	52	0.00229748	0.377812	43.9615	0.162142	0.0640742
69	ELAVL1	52	0.006347	0.398364	55.4423	0.130468	0.0700578
70	ERBB2	52	0.00503592	0.366717	28.6154	0.112368	0.0355636
71	PRKDC	52	0.0037987	0.397713	52.3269	0.11086	0.0722284
72	STAT3	52	0.00573438	0.379653	37.3269	0.0995475	0.050528
73	PABPC1	52	0.00359693	0.382261	46.0769	0.0995475	0.0615154
74	ERBB4	52	0.0113157	0.343927	16.2115	0.0641026	0.0183232
75	CDKN1A	52	0.005274	0.370483	32.25	0.0595777	0.0476347
76	SMAD3	51	0.005518	0.389289	41	0.0996078	0.0563016
77	CDK1	50	0.00442895	0.399017	52.12	0.102041	0.0665178
78	SRC	49	0.00628578	0.383238	44.449	0.131803	0.0531679
79	CUL1	49	0.00346561	0.385666	42.0408	0.106293	0.053067
80	PSMA6	47	0.0025886	0.377812	40.6596	0.227567	0.050799
81	EZH2	47	0.00195905	0.367964	37.5957	0.12766	0.0483376
82	NPM1	47	0.00486834	0.388048	47.383	0.109158	0.056701
83	CDK2	47	0.00277712	0.367062	32.0638	0.106383	0.0435295
84	TRIM28	47	0.00411009	0.391008	55.8511	0.0962072	0.0657703
85	CSNK2A1	47	0.0050306	0.385819	41.1064	0.0906568	0.0517743
86	TUBA1A	46	0.00468956	0.386048	40.6739	0.0859903	0.0480732
87	PLK1	46	0.00412204	0.383088	41.3478	0.0753623	0.0495586
88	RUVBL1	45	0.00305317	0.389834	58.3778	0.132323	0.0674842
89	ABL1	45	0.00464331	0.387276	48.8222	0.127273	0.0547018
90	RELA	45	0.00206772	0.378106	43.6	0.124242	0.052077
91	SP1	44	0.00197746	0.373109	44.8409	0.159619	0.0549233
92	ERBB3	44	0.00433173	0.356646	26.4545	0.132135	0.0256083
93	AURKA	44	0.00220518	0.378326	44.1136	0.123679	0.0548076
94	SIRT1	44	0.00293699	0.379357	43.3864	0.116279	0.0507355
95	PPP2R1A	44	0.00655955	0.407702	61.0909	0.0856237	0.0626677
96	HSPB1	44	0.0057115	0.407702	54.1818	0.0856237	0.056076
97	HNRNPU	43	0.00109773	0.365204	43.0465	0.191584	0.0508859
98	PSMA4	43	0.00284922	0.381886	45.3488	0.190476	0.05007
99	PSMD2	43	0.0036756	0.394332	57.5349	0.157254	0.0602944
100	YWHAE	43	0.00272286	0.386738	48.4419	0.13732	0.0547716
101	HSP90AB1	43	0.00322923	0.397876	51.1628	0.108527	0.0561086
102	SKP1	43	0.0049869	0.386892	46.3721	0.10299	0.0506247
103	DYNC1H1	43	0.00685833	0.372395	35.814	0.0753045	0.0343155
104	CBL	43	0.00345801	0.354504	24.0698	0.0642303	0.0252857
105	PSMA2	42	0.00197747	0.381661	45.7381	0.24158	0.048401
106	PSMA3	42	0.00115992	0.369149	40.9524	0.163763	0.0517256
107	GRB2	42	0.00454788	0.365136	31.619	0.106853	0.0301759
108	CANX	42	0.00421954	0.379505	36.2143	0.0952381	0.0334321
109	CAV1	42	0.00512768	0.379801	37	0.0859466	0.0336836
110	MED23	42	0.00360641	0.357497	22.6905	0.0452962	0.0247577
111	NOTCH1	42	0.00311092	0.357825	24.3333	0.0348432	0.0306119
112	PSMD4	41	0.00172076	0.380692	47.5854	0.24878	0.0520203
113	UBE2N	41	0.00452147	0.387816	47.7317	0.0658537	0.0479564
114	OPTN	41	0.0113268	0.370413	28.7073	0.0585366	0.0207339
115	SF3B1	40	0.0018523	0.364453	39.925	0.146154	0.0410795
116	KPNB1	40	0.00322269	0.388978	64.4	0.142308	0.0604269
117	CFTR	40	0.00217976	0.370272	38.8	0.135897	0.0427356
118	ENO1	40	0.00242502	0.365753	33.05	0.10641	0.0367081
119	NFKB1	40	0.00211174	0.366097	35.025	0.103846	0.0391271
120	HDAC2	40	0.00229546	0.372894	40.525	0.102564	0.0442687
121	XRCC6	40	0.00593918	0.386278	49.675	0.0807692	0.0459782
122	TUBB	39	0.00178659	0.388435	62.0769	0.213225	0.0682135
123	HNRNPK	39	0.00238298	0.38099	52.9487	0.168691	0.0533652
124	YWHAB	39	0.00455027	0.391165	53.5641	0.1417	0.0508179
125	PCNA	39	0.00185504	0.367825	36.7179	0.117409	0.040647
126	SKP2	39	0.00138898	0.361209	36.1795	0.11336	0.0391902
127	NFKBIA	39	0.00223198	0.369499	39.2308	0.097166	0.0400524
128	EEF2	38	0.0011834	0.386048	63.0789	0.15505	0.0634639
129	SMAD4	38	0.00229099	0.362959	32.1842	0.0768137	0.0322488
130	CUL3	38	0.00401686	0.365136	29.3684	0.0440967	0.0297622
131	YWHAQ	37	0.00230276	0.381139	53.4054	0.175676	0.0489844
132	CCND1	37	0.00199559	0.37476	51.4595	0.165165	0.0524639
133	PRPF8	37	0.00170753	0.349982	35.4324	0.153153	0.0366855
134	PML	37	0.00174649	0.377008	47.4865	0.142643	0.0454892
135	SEM1	37	0.0012177	0.343866	26.3243	0.105105	0.0311443
136	PPP1CA	37	0.00247568	0.386969	54.5405	0.105105	0.0524635
137	TRAF6	37	0.00359253	0.37512	38.1351	0.0975976	0.0323149
138	HDAC6	37	0.00340925	0.385437	44.5405	0.0780781	0.0400538
139	PSME3	36	0.00119732	0.37361	48.0556	0.166667	0.0468369
140	NCOR1	36	0.00227081	0.370413	48.9167	0.155556	0.0439549
141	KHDRBS1	36	0.00361881	0.378326	47.8333	0.134921	0.0411045
142	KDM1A	36	0.0041595	0.376425	43.0278	0.0857143	0.036069
143	PSMA5	35	0.00138477	0.353539	35.9429	0.305882	0.035865
144	TPI1	35	0.00267311	0.364385	42.4571	0.163025	0.0368846
145	E2F1	35	0.0012835	0.358946	38.4286	0.15126	0.0356096
146	RANBP2	35	0.00198971	0.379949	50.3714	0.112605	0.0463311
147	CCNB1	35	0.00140758	0.369499	44.1143	0.102521	0.0418964
148	FBL	35	0.00211466	0.371685	43.8286	0.0957983	0.0373813
149	DDB1	35	0.00190283	0.370131	44.8286	0.0941176	0.0416259
150	STX12	35	0.00699659	0.316491	11.8857	0.092437	0.00450339
151	AGO2	35	0.00220669	0.369639	39.3429	0.0907563	0.0370658
152	MAPK3	35	0.0032718	0.372752	36.8571	0.0773109	0.0320505
153	CDC37	35	0.00300267	0.371898	37.0857	0.0739496	0.0328984
154	PSMD1	34	0.000884	0.377008	54.7941	0.238859	0.0510866
155	SMARCA2	34	0.00140588	0.356059	34.6176	0.163993	0.0317988
156	KAT5	34	0.00278694	0.376134	47.5588	0.130125	0.0396633
157	HNRNPD	34	0.00126863	0.357562	39.0588	0.130125	0.0365597
158	PDIA3	34	0.00280525	0.372538	45.3529	0.115865	0.0356383
159	CCT7	34	0.00185253	0.381811	62.7059	0.112299	0.0525172
160	PTPN11	34	0.00259963	0.348168	27.2647	0.103387	0.0188951
161	USP7	34	0.00349471	0.385056	49.5882	0.0998218	0.0398918
162	XPO1	34	0.00218073	0.360207	33.1471	0.0588235	0.0324667
163	RUVBL2	33	0.00140456	0.380394	67.4545	0.17803	0.0559763
164	SMARCB1	33	0.00178701	0.366786	42.6364	0.166667	0.0358134
165	MAP1LC3B	33	0.00323863	0.363569	31.6061	0.100379	0.0230287
166	NONO	33	0.00139513	0.369639	48.7273	0.0871212	0.0406443
167	ANXA2	33	0.00429638	0.385132	49.5152	0.0871212	0.0362868
168	LMNB1	33	0.00320774	0.369289	42.3939	0.0814394	0.0342223
169	VHL	33	0.00378461	0.371118	41.7576	0.0738636	0.0352489
170	FOXB1	33	0.00162138	0.352835	26.3636	0.0416667	0.0247789
171	VAPB	33	0.00789666	0.335631	13.697	0.0359848	0.0073001
172	UBQLN2	33	0.00329577	0.339787	17.697	0.032197	0.0124706
173	SMARCC1	32	0.000976	0.363433	45.1875	0.237903	0.0389639
174	RAD23A	32	0.00112072	0.363433	43.9375	0.227823	0.040702
175	SMARCC2	32	0.000905	0.352452	36.8438	0.193548	0.0325575
176	CCT2	32	0.0011135	0.387353	72.1875	0.155242	0.0559547
177	PKM	32	0.00127737	0.37204	51.75	0.118952	0.0453139
178	HSP90B1	32	0.0020846	0.387507	66.875	0.112903	0.0482911
179	HDAC3	32	0.00238079	0.354311	34.4688	0.104839	0.0290642
180	TRAF2	32	0.00231199	0.348916	23.625	0.0705645	0.0193265
181	COPS5	32	0.00222417	0.373753	42.1562	0.0665323	0.0358554
182	KDR	32	0.00444454	0.325426	14.0625	0.0504032	0.00865041
183	ANXA7	32	0.00242098	0.348355	23.4062	0.016129	0.019354
184	PSMB6	31	0.000912	0.350297	35.9032	0.313978	0.0324742
185	PSMD11	31	0.000716	0.370061	54.6129	0.243011	0.0447811
186	PSMC1	31	0.00117402	0.386738	72.7097	0.212903	0.0546883
187	SHC1	31	0.00348187	0.365204	41.4194	0.172043	0.0262332
188	PIAS1	31	0.00176361	0.373968	52.4194	0.146237	0.0394324
189	EEF1G	31	0.00268898	0.372823	59.7097	0.144086	0.0447871
190	LMNA	31	0.00316993	0.382711	58.7097	0.126882	0.0415021
191	PPARG	31	0.000816	0.356124	34.6774	0.116129	0.02957
192	EWSR1	31	0.0035254	0.364931	43.129	0.107527	0.0330208
193	TUBA4A	31	0.00370425	0.355215	34.5161	0.0924731	0.0266332
194	RAB7A	31	0.00440692	0.366924	37.871	0.0924731	0.0266652
195	PTEN	31	0.00120449	0.366579	40.3871	0.0623656	0.0337714
196	TK1	31	0.00250172	0.349731	21.3226	0.00860215	0.0171466
197	PSMB1	30	0.00132559	0.363569	45.6333	0.271264	0.0343658
198	THRAP3	30	0.0010604	0.368521	55.4	0.177011	0.039033
199	BTRC	30	0.000781	0.363976	44.7	0.128736	0.0355867
200	RAB11A	30	0.00296768	0.358946	34.7667	0.0988506	0.0207236
201	HGS	30	0.00549539	0.355021	27.5667	0.0850575	0.0147198
202	FAF2	30	0.00243232	0.354698	26.6333	0.0827586	0.0171825
203	FN1	30	0.00341098	0.362351	31.3	0.0643678	0.0207594
204	VDAC1	30	0.00338836	0.354762	28.2667	0.062069	0.0197784
205	ACTN4	30	0.00411911	0.373538	43.0333	0.0574713	0.0276294
206	TRIM24	30	0.00189626	0.356777	34.1667	0.0505747	0.0273323
207	PSMC4	29	0.000556	0.361746	54.7241	0.283251	0.0430934
208	SRRM2	29	0.000507	0.357694	46.5862	0.253695	0.0364294
209	SNRPD2	29	0.00105724	0.355929	45.6207	0.246305	0.0313188
210	SNRPD1	29	0.000594	0.346127	40.9655	0.246305	0.0289707
211	FOS	29	0.00141384	0.359675	39.5517	0.1133	0.0298845
212	HIF1A	29	0.00320979	0.36034	40.6207	0.108374	0.031345
213	ATXN2	29	0.002725	0.345451	24.2069	0.105911	0.0156336
214	HNRNPH1	29	0.00083	0.354375	42.3103	0.100985	0.0332201
215	MYH9	29	0.00310185	0.372467	47.1379	0.0985222	0.033814
216	PHB	29	0.00251891	0.370906	45.2069	0.0862069	0.0324843
217	PRMT5	29	0.00212253	0.358286	35.8966	0.0763547	0.0267067
218	HDAC4	28	0.0013152	0.360407	43.5357	0.177249	0.0315252
219	HSPD1	28	0.00287932	0.369079	51	0.150794	0.0374933
220	YY1	28	0.0018	0.358616	46.1786	0.148148	0.0362319
221	AMFR	28	0.00201862	0.36141	39.5	0.132275	0.0240273
222	FBXW7	28	0.00194168	0.377081	53.0714	0.116402	0.0354047
223	BCL2L1	28	0.00191077	0.36978	41.8571	0.108466	0.0292527
224	APEX1	28	0.00266219	0.348854	32.1786	0.10582	0.025803
225	IKBKG	28	0.00128841	0.356515	35.25	0.103175	0.024048
226	CDH1	28	0.00480911	0.363976	37.1429	0.0952381	0.0255282
227	SNRPF	27	0.000292	0.333276	34.3704	0.367521	0.0228749
228	PRPF3	27	0.000564	0.341335	41.5185	0.31339	0.0268328
229	SRRM1	27	0.000454	0.349292	45.7778	0.247863	0.0307901
230	ILF2	27	0.00100063	0.36859	66.5926	0.222222	0.0435791
231	MCM4	27	0.00129453	0.373109	62.3704	0.222222	0.0415228
232	PRDX2	27	0.00113444	0.36971	56.9259	0.196581	0.0397917
233	MCM2	27	0.00102887	0.360141	43.9259	0.193732	0.0314623
234	RPA1	27	0.0010113	0.361075	45.8889	0.190883	0.0323581
235	KAT2B	27	0.00108746	0.361142	49.6667	0.162393	0.0338543
236	RBM39	27	0.000984	0.358616	44.6296	0.162393	0.0301872
237	AURKB	27	0.00105426	0.36978	47.963	0.119658	0.0332771
238	FYN	27	0.00272638	0.359741	34.7407	0.116809	0.0220089
239	IQGAP1	27	0.00191875	0.382486	54.5185	0.111111	0.0338138
240	DHX9	27	0.00144215	0.356124	41.2963	0.0940171	0.027098
241	RPTOR	27	0.0020646	0.357104	36.6296	0.0797721	0.0242741
242	SRPK2	27	0.000937	0.340024	24.1111	0.0712251	0.0186488
243	KEAP1	27	0.00175964	0.358352	35.8889	0.0626781	0.0224447
244	VEGFA	27	0.00793554	0.338665	20.6296	0.031339	0.0142465
245	FOXL1	27	0.000882	0.332935	16	0.011396	0.0132156
246	PSMB4	26	0.000295	0.33796	34.3077	0.310769	0.0270902
247	CEBPB	26	0.000515	0.357562	47.6923	0.212308	0.0311896
248	TXN	26	0.00126278	0.372324	64.4231	0.2	0.0418029
249	SMARCA4	26	0.000629	0.352515	42.4615	0.178462	0.0301161
250	WBP4	26	0.000697	0.336036	34.3462	0.169231	0.023888
251	SFPQ	26	0.000778	0.35645	48	0.163077	0.0316397
252	TRAP1	26	0.00119057	0.36992	64.5	0.150769	0.0394612
253	PTK2	26	0.00191095	0.361947	41.6154	0.116923	0.0263336
254	PARP1	26	0.00118907	0.371472	53.5769	0.113846	0.0344274
255	RARA	26	0.00066	0.343684	30.4231	0.110769	0.0209764
256	MDC1	26	0.00205827	0.360607	44.8462	0.101538	0.0313412
257	HNRNPL	26	0.000919	0.35645	38.4615	0.0923077	0.0276504
258	UBE2K	26	0.00198532	0.36727	44.8846	0.0861539	0.0294153
259	HUWE1	26	0.00173627	0.380172	56.8077	0.0676923	0.0347835
260	ZDHHC17	26	0.00247231	0.348542	25.5769	0.0184615	0.0162288
261	SNRPG	25	0.000383	0.334134	37.2	0.38	0.0206723
262	ADRM1	25	0.000366	0.351561	49.04	0.36	0.0332328
263	SNRPE	25	0.000502	0.348542	43.96	0.32	0.0271395
264	PRPF31	25	0.000335	0.33339	34.28	0.266667	0.0211026
265	PRPF6	25	0.00086	0.357366	56.12	0.263333	0.0318818
266	STX6	25	0.00142577	0.307935	14.28	0.243333	0.00259896
267	RPA2	25	0.00370372	0.359078	43.28	0.193333	0.0275758
268	PLCG1	25	0.000959	0.340679	31.48	0.173333	0.0175224
269	PTBP1	25	0.000874	0.369289	56.72	0.156667	0.0353976
270	CCNE1	25	0.000522	0.358946	44.76	0.143333	0.0296588
271	CCNA2	25	0.000864	0.350423	37.04	0.136667	0.0263614
272	RAB5A	25	0.0023642	0.355669	32.28	0.13	0.0145515
273	CASP3	25	0.00139601	0.364316	44.2	0.106667	0.0290269
274	BCL6	25	0.00365075	0.341694	30.72	0.08	0.0206435
275	UBQLN1	25	0.00327481	0.357825	35.08	0.0766667	0.0162033
276	CSNK2B	25	0.00110863	0.362082	43.2	0.0766667	0.0282741
277	RBPJ	25	0.00180957	0.351752	33.4	0.07	0.0205367
278	APOE	25	0.00625008	0.336733	21.48	0.06	0.0099446
279	SMARCE1	24	0.000913	0.353347	45.375	0.246377	0.0265493
280	PSMD14	24	0.00059	0.35645	49.125	0.199275	0.0309315
281	PIK3R1	24	0.00136294	0.365341	49.5833	0.188406	0.0270383
282	CPSF6	24	0.000532	0.359675	51.0833	0.184783	0.031274
283	CPSF7	24	0.0015575	0.374615	65.3333	0.181159	0.0331252
284	CCT8	24	0.000564	0.37476	80.7917	0.163043	0.0462824
285	DCTN2	24	0.0020132	0.365136	53.625	0.155797	0.0280411
286	MAPK8	24	0.00135744	0.370624	56.5417	0.144928	0.0330431
287	PRDX1	24	0.00121524	0.36992	51.7917	0.126812	0.0308453
288	CASP8	24	0.0015946	0.357825	38.0417	0.115942	0.0198154
289	PRPF40A	24	0.00201706	0.35645	38.3333	0.105072	0.0239326
290	PIAS4	24	0.00125755	0.35386	36	0.0942029	0.0222439
291	NTRK1	24	0.00100561	0.352643	38.4583	0.0905797	0.0222981
292	UBE2D2	24	0.00128188	0.340262	26.125	0.0471015	0.0147595
293	RPS27A	24	0.00106151	0.359941	38.1667	0.0434783	0.0228002
294	RCC1	24	0.000942	0.348417	29.7083	0.0398551	0.0193894
295	SMAD9	24	0.00227624	0.339491	19.5	0.0253623	0.0113565
296	SNRPD3	23	0.00034	0.337374	45.8696	0.29249	0.0259127
297	MCM5	23	0.000815	0.366924	60.6522	0.249012	0.0349187
298	ULK1	23	0.00163632	0.345329	33.8696	0.241107	0.0167191
299	USP14	23	0.000464	0.355799	48.087	0.241107	0.0299387
300	MATR3	23	0.00220161	0.366648	59.4783	0.229249	0.0303391
301	PNN	23	0.000494	0.354827	63.1304	0.217391	0.0331749
302	STX5	23	0.00148474	0.323534	22.6087	0.205534	0.00647269
303	RPA3	23	0.000831	0.355994	50.3913	0.201581	0.0276469
304	RB1CC1	23	0.00121122	0.334996	24.6957	0.185771	0.0106501
305	MDH2	23	0.000823	0.359609	59.2609	0.177866	0.0320015
306	JAK1	23	0.00231045	0.365273	53	0.177866	0.0270492
307	HNRNPH3	23	0.000531	0.345942	52.5217	0.177866	0.0293429
308	SUMO1	23	0.000852	0.358616	43.6087	0.15415	0.0256927
309	SNRPC	23	0.00037	0.320026	25.8696	0.15415	0.0151291
310	CDK9	23	0.00077	0.366717	50.913	0.13834	0.0296163
311	FEN1	23	0.00107889	0.374399	69.5652	0.13834	0.037481
312	SUMO2	23	0.00137435	0.378399	68.4783	0.130435	0.0380477
313	SCFD1	23	0.00330601	0.315415	15.7826	0.126482	0.00543892
314	HSPE1	23	0.000801	0.349417	38.2174	0.12253	0.023365
315	TAB1	23	0.00189615	0.367825	47.7391	0.0988142	0.0230806
316	NUDT21	23	0.00306481	0.358484	49.0435	0.0909091	0.0241534
317	TNF	23	0.00162182	0.343563	25.0435	0.0909091	0.0127748
318	PIN1	23	0.00107363	0.350675	35.7826	0.0869565	0.022247
319	NEDD4	23	0.00175743	0.354633	35	0.0632411	0.0185201
320	PSMC6	22	0.000237	0.356581	68.0455	0.380952	0.038632
321	LDHB	22	0.000558	0.358088	62.6364	0.225108	0.0328429
322	NCOR2	22	0.00109803	0.352006	49.6818	0.212121	0.0250551
323	SNRPA	22	0.000202	0.335804	39.1364	0.212121	0.0218787
324	PRDX5	22	0.000622	0.342175	32.4545	0.203463	0.0188798
325	SYNCRIP	22	0.00329832	0.360674	52.8636	0.190476	0.0268198
326	WRN	22	0.000434	0.35444	44.8636	0.190476	0.0261987
327	RPS6KB1	22	0.000611	0.356189	45.2727	0.186147	0.0257232
328	ILF3	22	0.000685	0.354246	47.5455	0.181818	0.0285015
329	SYVN1	22	0.00107144	0.356515	43.3182	0.177489	0.0233628
330	BECN1	22	0.00137428	0.373466	61.8182	0.177489	0.0317588
331	LDHA	22	0.000613	0.357957	60.0455	0.17316	0.03073
332	DDX21	22	0.000484	0.357957	59.6364	0.160173	0.0319221
333	MTOR	22	0.000523	0.36054	52.8182	0.155844	0.0307592
334	TUBG1	22	0.000739	0.35309	43.8636	0.147186	0.0242754
335	PRDX6	22	0.00140183	0.352899	48.4545	0.142857	0.0251937
336	RXRA	22	0.000654	0.357104	44.3636	0.138528	0.0240626
337	PPP2CA	22	0.000651	0.364999	52.2727	0.125541	0.0311895
338	P4HB	22	0.00251422	0.377154	60.4545	0.121212	0.0282557
339	STK11	22	0.0022884	0.348479	37.2273	0.0735931	0.0229591
340	CDC42	22	0.00199291	0.366648	45.5	0.0562771	0.022613
341	FLNA	22	0.00563523	0.366786	41.0909	0.0476191	0.0164885
342	KRAS	22	0.00185369	0.345942	27.9091	0.021645	0.0156366
343	PSMC2	21	0.000622	0.372111	73.619	0.342857	0.0373632
344	MCM3	21	0.000444	0.361678	65.381	0.252381	0.0325924
345	RNPS1	21	0.000377	0.34699	49.4762	0.209524	0.0251434
346	CFL1	21	0.000855	0.358022	45.4762	0.185714	0.0234301
347	RASA1	21	0.000977	0.35036	41.5714	0.171429	0.0182885
348	CDC20	21	0.000236	0.346188	39	0.166667	0.0243043
349	CCT5	21	0.000483	0.369289	70.5238	0.166667	0.0377623
350	NDUFS3	21	0.00237413	0.338842	33.3333	0.157143	0.0131085
351	HDAC7	21	0.000671	0.351625	45.7619	0.157143	0.0237486
352	CCAR2	21	0.000774	0.37404	68.5714	0.157143	0.035265
353	CHEK1	21	0.000864	0.364862	60.619	0.152381	0.0334136
354	FMR1	21	0.00076	0.350171	39.381	0.152381	0.0188728
355	COX4I1	21	0.000914	0.328555	27.5238	0.147619	0.0116769
356	NDUFA9	21	0.00200119	0.338959	27.381	0.142857	0.0100513
357	SOCS3	21	0.00110928	0.346804	34.381	0.138095	0.0169688
358	NPLOC4	21	0.000653	0.338371	27.9524	0.133333	0.012535
359	CDKN2A	21	0.000291	0.355734	46.4286	0.128571	0.0281648
360	LCK	21	0.000794	0.356515	41.9524	0.119048	0.0198762
361	RAD51	21	0.00037	0.34423	34.9048	0.114286	0.0212608
362	RNF11	21	0.000926	0.344291	31.2381	0.104762	0.0136085
363	TNFRSF1A	21	0.0016467	0.346434	31.381	0.0952381	0.0140416
364	RAB8A	21	0.00176098	0.332764	19.9524	0.0809524	0.00832163
365	CALM1	21	0.00295217	0.35855	39.4762	0.052381	0.0188217
366	VAPA	21	0.00226901	0.331293	19.4762	0.0476191	0.00685958
367	RAC1	21	0.00202691	0.352515	33.0952	0.0476191	0.0174727
368	RHOA	21	0.0039468	0.363026	55.1429	0.0380952	0.024527
369	DDX23	20	0.000593	0.347175	55.35	0.294737	0.0240693
370	PSMC3	20	0.000977	0.373681	76	0.205263	0.0351797
371	RAB1A	20	0.00304807	0.346127	43.75	0.163158	0.017034
372	NUP98	20	0.00157952	0.340738	35.45	0.157895	0.0146183
373	COPS2	20	0.000495	0.346804	42.1	0.142105	0.0219611
374	UBXN1	20	0.000982	0.338312	33.15	0.142105	0.0129506
375	XRCC5	20	0.000723	0.3573	58.1	0.136842	0.0285607
376	UBE2M	20	0.000873	0.355929	48.05	0.121053	0.0235099
377	CAT	20	0.00190706	0.348791	37.35	0.115789	0.0169947
378	PRMT1	20	0.000881	0.352133	40.95	0.0894737	0.0206293
379	NOS3	20	0.00137497	0.349292	31.3	0.0789474	0.0167163
380	RNF31	20	0.000881	0.337374	28.6	0.0789474	0.011613
381	MAPK14	20	0.000895	0.340798	31.3	0.0736842	0.0150757
382	RANBP9	20	0.00149709	0.369219	50.25	0.0526316	0.0220251
383	ZNF512B	20	0.00351478	0.324019	13.7	0.0157895	0.00602063
384	GRN	20	0.00622074	0.307887	7.65	0.00526316	0.00309302
385	PSMA1	19	0.000274	0.344474	43.6842	0.315789	0.0213905
386	VAMP4	19	0.000715	0.310438	19	0.309942	0.00357943
387	SF3B6	19	0.000347	0.349229	72.8947	0.263158	0.0320891
388	ASH2L	19	0.000348	0.351118	50.0526	0.239766	0.0249208
389	DNAJA1	19	0.00132781	0.378399	83.8421	0.222222	0.0357419
390	GEMIN4	19	0.00076	0.343744	46.5263	0.192982	0.0198366
391	IKBKB	19	0.000362	0.35226	48.5789	0.181287	0.0245062
392	MED1	19	0.000644	0.351688	49.7368	0.175439	0.0216549
393	SNAP29	19	0.00154462	0.312029	17.3684	0.175439	0.00341368
394	EEF1D	19	0.000433	0.365341	77.9474	0.175439	0.0343559
395	UFD1	19	0.000648	0.350675	41.4737	0.169591	0.0177201
396	DDX17	19	0.000252	0.343623	48.7368	0.169591	0.0227774
397	SEC22B	19	0.00181452	0.32767	27.3684	0.163743	0.00742232
398	SYK	19	0.00097	0.349731	44.9474	0.157895	0.0171647
399	BAG3	19	0.000816	0.365136	58.6842	0.157895	0.0269369
400	CDK7	19	0.000487	0.350738	49.4211	0.157895	0.0231834
401	MIF	19	0.00062	0.362015	55.7368	0.157895	0.0253064
402	SERBP1	19	0.000688	0.354053	63.0526	0.152047	0.026511
403	NOP56	19	0.000987	0.352324	49	0.140351	0.0192623
404	G3BP1	19	0.00102103	0.360808	50.8421	0.140351	0.0207221
405	RPS15A	19	0.00065	0.339728	31.5263	0.134503	0.0161491
406	CDC25C	19	0.000625	0.342355	39.3158	0.128655	0.0188295
407	RPN2	19	0.00175915	0.35632	51.3684	0.122807	0.0191376
408	TGOLN2	19	0.00121329	0.319554	20.2105	0.105263	0.00517505
409	NFATC1	19	0.000412	0.344048	34.2632	0.0994152	0.01814
410	STAU1	19	0.000379	0.341096	32.3158	0.0935673	0.0179441
411	VDR	19	0.00077	0.33248	26.6316	0.0877193	0.0127729
412	UBE2D1	19	0.000836	0.351752	37.5789	0.0643275	0.0162343
413	PSME2	18	0.00011	0.334478	46	0.477124	0.0225031
414	PSMA7	18	0.000346	0.353411	56.8889	0.431373	0.0242432
415	MCM6	18	0.000284	0.357891	64.7778	0.346405	0.0297545
416	TKT	18	0.000402	0.356124	61	0.281046	0.0264793
417	CDK6	18	0.000321	0.351942	53.6667	0.235294	0.0247718
418	RBBP5	18	0.000893	0.360474	67.8333	0.235294	0.0286615
419	PRDX3	18	0.000292	0.350865	65.5556	0.196078	0.0270826
420	PPIA	18	0.000371	0.363297	82.9444	0.196078	0.0346896
421	HMGB1	18	0.000531	0.365273	61.4444	0.183007	0.0268992
422	TUBA1C	18	0.000352	0.346496	44	0.176471	0.0220021
423	DAXX	18	0.000438	0.367201	65.3333	0.169935	0.0293333
424	MAGOH	18	0.000122	0.327615	36.7222	0.169935	0.0182845
425	PDHB	18	0.000804	0.350234	59.6111	0.150327	0.0234611
426	VAMP2	18	0.00127173	0.339136	30.1111	0.143791	0.00858646
427	PINK1	18	0.00179521	0.360007	50.9444	0.143791	0.0216502
428	PRKACA	18	0.00104226	0.345881	37.3889	0.137255	0.0177152
429	BRD4	18	0.000423	0.34417	44.3333	0.130719	0.0197803
430	KIF11	18	0.00115871	0.363162	61.3333	0.117647	0.0254624
431	UBA2	18	0.00108112	0.337316	32.2222	0.111111	0.0149248
432	RBBP4	18	0.00135696	0.368451	69.1111	0.0849673	0.0259226
433	TPM4	18	0.000794	0.350297	35.2778	0.0849673	0.0130982
434	INSR	18	0.00323588	0.33379	27.4444	0.0784314	0.00973237
435	PFN1	18	0.00213525	0.354375	56.7222	0.0653595	0.0213731
436	NGFR	18	0.00131053	0.351815	41.2778	0.0588235	0.0145611
437	DBN1	18	0.0036818	0.353924	48.8889	0.0522876	0.0162516
438	FAF1	18	0.000814	0.353154	45.5556	0.0392157	0.0173144
439	MAPK6	18	0.00207209	0.329834	17.6667	0.0261438	0.00906179
440	DCC	18	0.00349971	0.313032	17.1111	0.0196078	0.00618964
441	LSM2	17	0.000216	0.32608	37.2941	0.301471	0.0142409
442	PGK1	17	0.000557	0.347485	51.0588	0.264706	0.0232546
443	DNAJA2	17	0.000566	0.370131	72.1176	0.235294	0.0297982
444	STX7	17	0.000607	0.295241	16.8824	0.227941	0.00255391
445	RPL27A	17	0.00015	0.325698	32.4706	0.227941	0.0146006
446	CUL4A	17	0.000335	0.355734	55.2941	0.220588	0.0234981
447	EIF4G1	17	0.000563	0.347795	52.2353	0.213235	0.0183994
448	YAP1	17	0.000765	0.35645	56.5294	0.205882	0.0265358
449	CTBP1	17	0.000596	0.358352	59.2353	0.191176	0.0263823
450	UBL4A	17	0.000587	0.363365	63.8824	0.176471	0.0254129
451	BCL2	17	0.00114491	0.371189	63.5882	0.154412	0.0228458
452	SMC3	17	0.000446	0.345881	56.2941	0.147059	0.0216756
453	UCHL1	17	0.0011548	0.370342	75.1765	0.139706	0.0295841
454	CDC25A	17	0.000242	0.340143	38.2353	0.132353	0.01912
455	PPM1B	17	0.0017975	0.358682	60.3529	0.125	0.0198729
456	RACK1	17	0.000457	0.344535	45.1176	0.102941	0.018415
457	SMAD1	17	0.000616	0.336966	34.4706	0.0955882	0.0138841
458	EIF3E	17	0.00054	0.341275	31.0588	0.0955882	0.0116358
459	DYNC1I2	17	0.000475	0.311481	16.4706	0.0882353	0.00706328
460	OS9	17	0.00108943	0.333162	26	0.0808824	0.00969385
461	FUBP1	17	0.00120432	0.355086	52.1176	0.0808824	0.0197398
462	CBX5	17	0.000288	0.325698	26.1765	0.0808824	0.0122735
463	UBE2L3	17	0.00107693	0.349982	46.4706	0.0735294	0.0206481
464	PPP1CC	17	0.000676	0.357235	46.2353	0.0735294	0.0186362
465	A2M	17	0.00202028	0.347113	33.7059	0.0661765	0.011617
466	SSBP1	17	0.00139947	0.341575	43.2353	0.0441177	0.0140092
467	TRIM21	17	0.000601	0.349041	41.9412	0.0294118	0.0169065
468	FOXP3	17	0.000379	0.321399	18.7059	0.0220588	0.00940613
469	PSMB5	16	0.00104315	0.328887	38.6875	0.458333	0.0175269
470	STX1A	16	0.000553	0.292273	16.3125	0.266667	0.0020143
471	REL	16	0.000191	0.341694	48.75	0.258333	0.0203444
472	ACTR1A	16	0.000436	0.351942	67	0.25	0.0246018
473	HSPA1A	16	0.000759	0.364589	68.1875	0.25	0.0259093
474	CRK	16	0.000405	0.332423	35	0.25	0.0116094
475	SIN3A	16	0.000266	0.347113	49.0625	0.233333	0.0206835
476	ENO3	16	0.000279	0.348916	58.625	0.233333	0.0222428
477	CAPRIN1	16	0.000354	0.324613	24.875	0.225	0.00966486
478	NUP107	16	0.000916	0.335573	35.8125	0.216667	0.0128894
479	UBXN7	16	0.000309	0.333619	35.5625	0.183333	0.0111701
480	DERL1	16	0.000589	0.338959	34.0625	0.175	0.0113508
481	FKBP4	16	0.000486	0.354375	57	0.175	0.0230728
482	NXF1	16	0.000497	0.32445	30.75	0.166667	0.0110383
483	BAG2	16	0.000786	0.374112	86.625	0.166667	0.0305996
484	TSC2	16	0.000477	0.343866	44.6875	0.158333	0.0194644
485	OTUB1	16	0.000385	0.35888	58.875	0.133333	0.0230185
486	SND1	16	0.000618	0.353796	65.8125	0.133333	0.0218904
487	HNRNPH2	16	0.000237	0.320237	25.6875	0.133333	0.010539
488	ZBTB16	16	0.00041	0.325426	30.5	0.133333	0.0122163
489	RANGAP1	16	0.000588	0.367686	83.75	0.133333	0.0286663
490	BAG6	16	0.00137225	0.369149	67.4375	0.125	0.0206425
491	BARD1	16	0.000876	0.336617	35	0.116667	0.0152375
492	BCAR1	16	0.000541	0.31223	22.5625	0.116667	0.0072122
493	PDCD6IP	16	0.00094	0.363501	76.75	0.108333	0.024557
494	YBX1	16	0.000364	0.34044	41.1875	0.108333	0.016896
495	CENPA	16	0.000221	0.336733	37.8125	0.1	0.0185401
496	CDK5	16	0.000557	0.351054	46.8125	0.0916667	0.0176451
497	SMAD7	16	0.00142932	0.325698	26.8125	0.0916667	0.0109946
498	DDX3X	16	0.000618	0.331405	32	0.0916667	0.0120414
499	CLU	16	0.00254793	0.352006	41.875	0.0833333	0.0146491
500	MRPL12	16	0.000866	0.341096	42	0.075	0.0145427
501	NME1	16	0.000453	0.337316	41.5625	0.075	0.016631
502	PRKCZ	16	0.000544	0.339728	32.1875	0.0666667	0.0134576
503	XIAP	16	0.000647	0.33379	32.625	0.0583333	0.0139455
504	IMMT	16	0.00207632	0.367964	65.75	0.0583333	0.0183159
505	GEMIN6	15	8.55e-05	0.315006	33.9333	0.514286	0.0112902
506	NCOA6	15	0.000203	0.341216	52.8	0.32381	0.019707
507	PDIA6	15	0.000304	0.362554	90.0667	0.314286	0.0297148
508	NUP155	15	0.000201	0.331518	44.2667	0.304762	0.0169165
509	NUP93	15	0.000437	0.355604	63.4	0.285714	0.0209125
510	NUP153	15	0.000428	0.330674	31.3333	0.257143	0.0115897
511	RAB11B	15	0.000317	0.322463	24	0.257143	0.00750743
512	MAP1LC3A	15	0.000403	0.336791	32.9333	0.238095	0.0102113
513	CKB	15	0.000219	0.344109	64	0.238095	0.0213543
514	HINT1	15	0.00014	0.338371	45.1333	0.228571	0.0173427
515	BANF1	15	0.00036	0.343744	55.8667	0.228571	0.0184136
516	STRAP	15	0.00047	0.345084	49.9333	0.228571	0.0168792
517	LSM4	15	0.000409	0.324613	34.8667	0.209524	0.0120678
518	GABARAPL1	15	0.00024	0.317626	20.2667	0.2	0.00575874
519	XRCC1	15	0.000333	0.330786	27.6	0.2	0.0115617
520	HEXIM1	15	0.000244	0.347547	51.2667	0.190476	0.0215355
521	OGT	15	0.000522	0.358814	60.7333	0.190476	0.0243896
522	DNAJB6	15	0.000344	0.338018	38.4	0.180952	0.0148231
523	EIF3G	15	0.000441	0.34423	47.4667	0.171429	0.0160649
524	TOP1	15	0.00072	0.348604	65.0667	0.161905	0.019472
525	GADD45A	15	0.000309	0.344718	50.9333	0.152381	0.0210964
526	LMAN1	15	0.00113524	0.345513	36.5333	0.142857	0.0117898
527	FOXO3	15	0.000208	0.340619	43.8	0.142857	0.0183797
528	TWIST1	15	0.000264	0.342415	50.6667	0.142857	0.0197614
529	FXR2	15	0.000305	0.316388	18.7333	0.142857	0.00700102
530	USP8	15	0.00111178	0.324937	26.1333	0.133333	0.0104083
531	DERL2	15	0.000982	0.340262	36.4	0.12381	0.0107677
532	CDC25B	15	0.000284	0.341395	47.6	0.12381	0.019951
533	CAPZA1	15	0.00123756	0.352197	59.0667	0.12381	0.0180544
534	ZBTB7A	15	0.000287	0.330393	37.9333	0.114286	0.0151259
535	RAB1B	15	0.00127005	0.331349	32.4667	0.104762	0.00856379
536	VIM	15	0.000616	0.352643	62.1333	0.104762	0.0227265
537	TCERG1	15	0.000289	0.331349	36.6667	0.104762	0.0132864
538	PPIB	15	0.00121715	0.328001	25.5333	0.0761905	0.0101816
539	ACTC1	15	0.000809	0.341874	37.2	0.0666667	0.0118016
540	ERLIN1	15	0.00313689	0.334134	31.8	0.0476191	0.00737751
541	UBE2E1	15	0.000994	0.347175	46.9333	0.0476191	0.0158526
542	RAP1B	15	0.00100679	0.340084	34.0667	0.00952381	0.0115693
543	PPIE	14	4.7e-05	0.329054	55.2143	0.494505	0.020276
544	DDX20	14	0.000573	0.339609	48.0714	0.395604	0.0144519
545	GEMIN2	14	5.42e-05	0.307984	27.0714	0.340659	0.00871872
546	TAF15	14	0.000145	0.339373	57.4286	0.307692	0.0209783
547	NAPA	14	0.000259	0.299877	15.9286	0.274725	0.00164766
548	WDFY3	14	0.000361	0.334191	35.5	0.274725	0.00956115
549	KMT2D	14	0.000324	0.345819	57.6429	0.263736	0.0200884
550	RPL3	14	0.000354	0.336966	39.2143	0.241758	0.0151952
551	WBP11	14	0.000123	0.326572	38.2143	0.241758	0.0146514
552	SRPK1	14	0.000341	0.349919	63.1429	0.230769	0.0221064
553	DYNC1LI1	14	0.000442	0.334076	41.2857	0.230769	0.012176
554	PRKCD	14	0.00108516	0.36985	83.2143	0.21978	0.0270548
555	NUP133	14	0.000324	0.30857	19.2143	0.21978	0.00690499
556	SNAP25	14	0.00165386	0.336558	33.3571	0.197802	0.00685887
557	EIF3A	14	0.00054	0.342295	60.7143	0.186813	0.0186324
558	HNRNPC	14	0.000723	0.341635	52.7857	0.186813	0.0178212
559	EMD	14	0.000608	0.346188	54.7143	0.175824	0.0162951
560	ARF1	14	0.000317	0.334708	46.3571	0.175824	0.0134338
561	FADD	14	0.000404	0.329555	29.5	0.164835	0.00946108
562	DDX39B	14	0.000241	0.346496	61.5	0.164835	0.0212565
563	MORF4L1	14	0.00076	0.338665	49.6429	0.153846	0.0173747
564	KHSRP	14	0.000233	0.331405	37.9286	0.142857	0.014176
565	PTPN1	14	0.000551	0.345942	50.2143	0.142857	0.0151658
566	CCNF	14	0.000611	0.327175	29.5714	0.120879	0.0106512
567	NDC80	14	0.000708	0.338606	47.4286	0.120879	0.0155575
568	NCOA3	14	0.000132	0.332878	38.3571	0.120879	0.0144788
569	RAB9A	14	0.00117138	0.325317	32.7143	0.10989	0.0067745
570	PRKCI	14	0.000361	0.330225	27.9286	0.10989	0.00962626
571	BCAP31	14	0.00136003	0.334593	34	0.10989	0.00988995
572	ARF4	14	0.000985	0.357235	54.6429	0.10989	0.0147791
573	KIF23	14	0.000315	0.332537	32.2143	0.0989011	0.0134375
574	PQBP1	14	0.00122633	0.338077	43.4286	0.0989011	0.0118359
575	DVL2	14	0.000555	0.349104	41.5714	0.0879121	0.0140925
576	NR4A1	14	0.000313	0.342175	44.9286	0.0879121	0.0183119
577	RBM25	14	0.000244	0.332935	33.1429	0.0879121	0.0120213
578	PRPH	14	0.00315232	0.333219	55.9286	0.0769231	0.0154472
579	ALB	14	0.000855	0.340917	33	0.0769231	0.0103035
580	SSR1	14	0.000479	0.327836	26.6429	0.0769231	0.00745685
581	BAIAP2	14	0.000585	0.337258	36.4286	0.0659341	0.0115779
582	DLG1	14	0.00170858	0.341216	37.4286	0.0549451	0.010244
583	RNF4	14	0.000498	0.331574	32.8571	0.043956	0.0121526
584	EPHA4	14	0.00261599	0.2874	9.92857	0.032967	0.00285187
585	ANXA11	14	0.00218235	0.328112	27.8571	0.032967	0.00840365
586	GEMIN5	13	3e-05	0.305665	27.5385	0.512821	0.00825689
587	PIK3R2	13	8.23e-05	0.32445	45	0.448718	0.0110207
588	PSMD6	13	0.000211	0.351371	68.0769	0.320513	0.0209488
589	EIF4A3	13	0.000126	0.358946	119	0.307692	0.0336241
590	DYNC1LI2	13	0.000603	0.324558	52	0.282051	0.0141866
591	NCOA1	13	0.000111	0.327175	41.9231	0.24359	0.013643
592	MED15	13	0.000371	0.330281	38.6923	0.24359	0.0097906
593	DNAJB11	13	0.000279	0.331913	35.1538	0.205128	0.0109802
594	DKC1	13	0.000411	0.336908	57.8462	0.179487	0.0159768
595	DSP	13	0.00173212	0.354762	89.1538	0.166667	0.0241539
596	CCNH	13	0.000217	0.340024	53	0.166667	0.0173891
597	NSFL1C	13	0.00136644	0.342415	45.3846	0.153846	0.0118836
598	DHX38	13	0.000346	0.340559	59.9231	0.153846	0.0174166
599	FGFR1	13	0.000306	0.31223	24.6154	0.153846	0.00655063
600	ACTN1	13	0.000825	0.356059	69.4615	0.141026	0.0173008
601	BET1	13	0.000278	0.297314	14.6923	0.141026	0.00240303
602	DYNC1I1	13	0.000336	0.334248	33.9231	0.141026	0.0103396
603	PDIA4	13	0.000325	0.332366	37.9231	0.141026	0.0104445
604	TSG101	13	0.0014597	0.356385	61.8462	0.141026	0.0169419
605	PA2G4	13	0.000213	0.346743	61.6154	0.141026	0.0192826
606	BIRC6	13	0.00038	0.331236	33.3077	0.128205	0.0108364
607	PSEN2	13	0.000583	0.32723	26.8462	0.128205	0.00617116
608	CRYAB	13	0.000756	0.345819	45.2308	0.128205	0.0124393
609	LRP1	13	0.00112621	0.333219	34.0769	0.128205	0.00857592
610	UQCRFS1	13	0.000349	0.304185	15.2308	0.115385	0.00386035
611	LRRK1	13	0.000675	0.339965	42.3846	0.115385	0.0147198
612	DDX1	13	0.000583	0.352515	68.0769	0.115385	0.019211
613	DYNLL1	13	0.0004	0.341096	47.4615	0.115385	0.0137701
614	ACAT1	13	0.000546	0.339846	65.2308	0.102564	0.0176671
615	SUV39H1	13	0.000173	0.329332	33.7692	0.102564	0.0130289
616	CAMK2A	13	0.000596	0.343139	43.7692	0.0897436	0.014451
617	SF1	13	0.00045	0.333905	40.4615	0.0897436	0.0105759
618	SAE1	13	0.000584	0.333676	42.0769	0.0897436	0.0122477
619	TNPO1	13	0.000274	0.338606	45.3846	0.0512821	0.0137695
620	TRIM63	13	0.000348	0.32712	27.8462	0.0384615	0.00929133
621	CREB3	13	0.00252509	0.313083	14.5385	0.0384615	0.00372778
622	WDR77	13	0.000482	0.330618	28.3846	0.0384615	0.00860689
623	HTRA2	13	0.000822	0.337784	35	0.025641	0.0102597
624	TERF1	13	0.000297	0.329834	33.6154	0.025641	0.0115043
625	PTGER4	13	0.000672	0.328665	25.7692	0.0128205	0.00804582
626	SMARCD1	12	0.000275	0.343441	58.75	0.378788	0.01672
627	HSPA6	12	0.00034	0.350738	65.9167	0.363636	0.0206103
628	GABARAP	12	0.000164	0.311481	26.0833	0.348485	0.00527051
629	GABARAPL2	12	0.000325	0.300803	21.25	0.333333	0.00408475
630	BUB3	12	0.000272	0.346804	86.4167	0.318182	0.024307
631	RBFOX2	12	0.000304	0.330955	44.5833	0.318182	0.0119784
632	PTPN12	12	0.000157	0.317522	34.25	0.318182	0.00674192
633	SMN2	12	0.000162	0.317264	38.8333	0.272727	0.00999334
634	RAB6A	12	0.000291	0.30576	20.5	0.272727	0.00389864
635	PTPN6	12	0.000106	0.313637	32.6667	0.272727	0.00727592
636	PCMT1	12	0.000636	0.340321	78.8333	0.272727	0.020394
637	LMNB2	12	0.00035	0.332764	54.3333	0.272727	0.013066
638	TNFAIP3	12	0.000218	0.335053	42.75	0.257576	0.0110452
639	FXR1	12	0.000186	0.321399	24.3333	0.257576	0.00700234
640	TICAM1	12	0.000134	0.304995	20.0833	0.242424	0.00420894
641	NSF	12	0.00134872	0.321399	46.6667	0.242424	0.00937589
642	VPS51	12	0.00161972	0.329054	31.4167	0.227273	0.00662891
643	BLM	12	0.000281	0.356907	70.1667	0.227273	0.0192473
644	CYLD	12	0.000333	0.329667	36.6667	0.212121	0.00804721
645	PTPRR	12	0.00021	0.319606	38.75	0.212121	0.0078042
646	RPL30	12	0.000332	0.337316	87.9167	0.19697	0.0215133
647	DDB2	12	0.000123	0.329834	44.3333	0.19697	0.0136619
648	RAD9A	12	0.000542	0.333333	42.25	0.181818	0.0127957
649	SH3KBP1	12	0.000254	0.328001	27.6667	0.181818	0.00597554
650	UBE4B	12	0.000439	0.346004	53.25	0.151515	0.0138957
651	SPI1	12	0.000393	0.321028	31	0.151515	0.0102121
652	RPS6KA1	12	0.00151482	0.358616	63.3333	0.151515	0.0168072
653	TMOD3	12	0.000507	0.353026	63.5	0.151515	0.0162494
654	ILKAP	12	0.000986	0.329165	41.1667	0.151515	0.00933997
655	HNRNPUL1	12	0.000503	0.347547	61.25	0.121212	0.0155312
656	SIRT2	12	0.000277	0.32911	41.3333	0.121212	0.0128895
657	SREBF1	12	0.000259	0.335342	49.75	0.121212	0.0135269
658	NCBP1	12	0.000251	0.337784	54.4167	0.121212	0.01441
659	DYRK1A	12	0.000672	0.334478	37.8333	0.121212	0.0105096
660	KIF5B	12	0.000573	0.355604	64.0833	0.121212	0.0171526
661	OXCT1	12	0.000884	0.322037	35.0833	0.106061	0.00814157
662	DSTN	12	0.000808	0.340143	46.5	0.106061	0.0110135
663	VDAC2	12	0.000639	0.342596	55.6667	0.106061	0.0119995
664	USP13	12	0.000216	0.336558	40.3333	0.0909091	0.0107459
665	CUL2	12	0.000345	0.328333	36.0833	0.0909091	0.00961288
666	ATXN3	12	0.000267	0.340857	42.75	0.0909091	0.0116315
667	KARS1	12	0.00023	0.351307	65.8333	0.0909091	0.0182548
668	ACTB	12	0.000422	0.340738	63.5833	0.0909091	0.015825
669	FBXO6	12	0.000326	0.32608	35.6667	0.0757576	0.0115635
670	FGFR4	12	0.000641	0.330058	34.8333	0.0757576	0.00941005
671	TLE1	12	0.000195	0.333048	41.0833	0.0757576	0.0107795
672	OGDH	12	0.000356	0.329165	39	0.0606061	0.00997728
673	HSPB2	12	0.000175	0.335746	39.6667	0.0606061	0.0118404
674	SUPT5H	12	0.000345	0.313738	25	0.0606061	0.00694189
675	POLDIP2	12	0.00158954	0.319816	18.0833	0.0454546	0.00530914
676	RBM14	12	0.000355	0.331574	42.9167	0.0454546	0.0111315
677	BASP1	12	0.000507	0.33465	42.75	0.0454546	0.0111503
678	TIA1	12	0.00140492	0.329444	32.1667	0.030303	0.00821324
679	ACTL6B	12	0.00019	0.32548	37.4167	0.030303	0.0115067
680	MAP3K5	12	0.000503	0.34326	46.0833	0.0151515	0.0125312
681	PGRMC1	12	0.00206515	0.341874	40.0833	0	0.00858407
682	RBMX	11	9.25e-05	0.324126	55.7273	0.4	0.0152648
683	NUFIP2	11	0.000666	0.313284	27.8182	0.327273	0.00511213
684	STX18	11	0.000184	0.284962	15.1818	0.309091	0.00116141
685	SETD7	11	0.000196	0.340679	64.7273	0.309091	0.0172459
686	GSK3A	11	0.000177	0.349856	67.7273	0.309091	0.0175479
687	FBXW11	11	0.000169	0.321452	35	0.309091	0.0104522
688	AMBRA1	11	0.000106	0.335688	42.9091	0.272727	0.011504
689	SRCAP	11	8.92e-05	0.329165	41.8182	0.254545	0.0126874
690	TAX1BP1	11	0.000414	0.324721	38	0.254545	0.00645494
691	PABPN1	11	7.47e-05	0.352579	78.3636	0.254545	0.0221935
692	UHRF2	11	0.000113	0.341156	63.0909	0.254545	0.0167602
693	STAM2	11	0.000249	0.32989	34.9091	0.236364	0.0070764
694	SAP18	11	0.000126	0.333048	55.7273	0.218182	0.0145752
695	EIF4E	11	8.06e-05	0.313334	26.1818	0.218182	0.00822504
696	CCAR1	11	0.000181	0.348854	70.5455	0.218182	0.0188367
697	GANAB	11	0.00026	0.337843	65.3636	0.2	0.0155903
698	CASP9	11	0.00214262	0.317212	30	0.2	0.00818054
699	TRIM27	11	0.00029	0.339255	48.7273	0.181818	0.0135227
700	PTGES3	11	0.000384	0.348854	67.8182	0.181818	0.0182571
701	ACTR1B	11	0.000351	0.309206	21.7273	0.181818	0.00451542
702	POLR2E	11	0.000542	0.333219	45.2727	0.181818	0.00997566
703	ERCC3	11	0.000362	0.341515	58.7273	0.181818	0.0141958
704	CLTA	11	0.000368	0.350108	54.4545	0.163636	0.012708
705	TMED10	11	0.000696	0.330842	54	0.163636	0.0112689
706	ILK	11	0.00138851	0.34699	55.6364	0.163636	0.0160613
707	TAB2	11	0.000359	0.343502	49.8182	0.163636	0.0122127
708	OFD1	11	0.000812	0.305521	20.5455	0.145455	0.00397928
709	PTPRJ	11	0.000263	0.322891	38.1818	0.145455	0.00840113
710	NCK1	11	0.000567	0.326681	39.6364	0.145455	0.00746077
711	CDH2	11	0.000353	0.33214	37.9091	0.145455	0.00949313
712	SLC25A3	11	0.00148553	0.329555	53.7273	0.145455	0.0116736
713	PFDN2	11	0.000226	0.326462	43.9091	0.127273	0.0113747
714	PHGDH	11	0.000252	0.335515	56.9091	0.127273	0.0151486
715	PDPK1	11	0.00017	0.329555	27.4545	0.127273	0.00836017
716	CHTOP	11	0.000314	0.341934	71.4545	0.127273	0.0157955
717	DNAJC7	11	0.00147584	0.342777	49.4545	0.109091	0.0128999
718	SMURF1	11	0.000343	0.338724	48.2727	0.109091	0.0137042
719	TERF2	11	0.000635	0.326736	35	0.109091	0.0109999
720	IRF3	11	0.000512	0.332821	43	0.0909091	0.00966226
721	LAMP1	11	0.00097	0.332083	39.9091	0.0909091	0.00599905
722	ATP6V1A	11	0.000661	0.334765	47	0.0909091	0.00961216
723	MYO6	11	0.000564	0.342235	66	0.0909091	0.0137379
724	FIS1	11	0.000936	0.339787	46.1818	0.0909091	0.0111432
725	VASP	11	0.000396	0.337784	41.0909	0.0909091	0.0105278
726	APOA1	11	0.00183515	0.328998	32.5455	0.0727273	0.00623489
727	VPS4B	11	0.000577	0.303191	11.0909	0.0727273	0.00263248
728	TTR	11	0.000317	0.338018	40.1818	0.0727273	0.00875283
729	EEA1	11	0.000885	0.338018	36.8182	0.0727273	0.00857985
730	LEF1	11	9.93e-05	0.318041	33.0909	0.0727273	0.00921832
731	DCAF7	11	0.000243	0.336791	52.5455	0.0545455	0.0142794
732	FKBP8	11	0.000958	0.328665	29.6364	0.0545455	0.00786071
733	MAX	11	0.000114	0.314854	24.1818	0.0545455	0.00807823
734	VBP1	11	0.000252	0.329499	34.7273	0.0545455	0.0102975
735	DDIT3	11	0.000283	0.328665	32.8182	0.0363636	0.00977037
736	ITGB1	11	0.000263	0.322944	24.3636	0.0363636	0.00617312
737	KIF5A	11	0.00167321	0.31178	26.4545	0.0181818	0.00549245
738	UBAC2	11	0.000525	0.321028	22.2727	0	0.00593499
739	LRIF1	11	0.000196	0.310488	26.6364	0	0.00567353
740	SS18L1	10	0.00103899	0.297996	23.9	0.622222	0.00627918
741	CELF1	10	0.000111	0.319711	44.4	0.444444	0.0119873
742	GOSR1	10	0.000121	0.279363	19.3	0.4	0.00123954
743	EIF3D	10	6.29e-05	0.325589	69.3	0.4	0.0153388
744	ATG13	10	0.000173	0.296544	22.3	0.355556	0.0039804
745	SEH1L	10	0.000176	0.320079	48.3	0.311111	0.0112507
746	PPARGC1A	10	4.76e-05	0.337141	55	0.311111	0.0145901
747	VAMP3	10	0.000114	0.284962	19.8	0.311111	0.0015157
748	CSNK1D	10	0.000231	0.344048	57.3	0.288889	0.0151804
749	GAR1	10	0.00014	0.31193	34.3	0.288889	0.00705449
750	RPLP2	10	7.15e-05	0.33045	47.4	0.288889	0.0123764
751	NR0B2	10	0.000154	0.339432	71.1	0.288889	0.0171697
752	PTK2B	10	0.000102	0.332935	45	0.266667	0.00860781
753	QKI	10	0.000176	0.321028	36.4	0.266667	0.00677078
754	YEATS4	10	6.51e-05	0.319083	28.2	0.244444	0.00836313
755	SH3GL2	10	0.000359	0.334535	42.3	0.244444	0.00837017
756	EPB41L3	10	0.000602	0.35822	78.2	0.244444	0.0153396
757	SERPINA1	10	0.000438	0.332991	42.1	0.222222	0.00693696
758	MAT2A	10	5.9e-05	0.342355	92	0.222222	0.0216385
759	SETX	10	0.000191	0.325698	47.5	0.2	0.0105583
760	HNRNPDL	10	6.46e-05	0.333276	64.3	0.2	0.0154964
761	TPM1	10	0.000111	0.336733	71.8	0.2	0.015275
762	MYL12A	10	0.000174	0.342115	70.9	0.2	0.016905
763	DDX58	10	0.000233	0.31223	29.2	0.177778	0.00464294
764	PRMT8	10	8.82e-05	0.303238	20.7	0.177778	0.00621632
765	COMMD1	10	0.000165	0.336558	56.6	0.177778	0.0128834
766	TAGLN2	10	0.000116	0.33379	69.9	0.177778	0.0157776
767	COPA	10	0.000181	0.344718	101	0.177778	0.0206484
768	CORO1C	10	0.000389	0.348542	77.7	0.177778	0.0135847
769	SPTAN1	10	0.000878	0.350171	86.3	0.177778	0.0167087
770	MAP1B	10	0.000188	0.351752	73.1	0.177778	0.0169912
771	HAUS2	10	0.000266	0.320606	29.4	0.177778	0.00566469
772	STYX	10	0.00113234	0.316645	41.7	0.177778	0.00694188
773	PRKCE	10	0.000137	0.336558	55.2	0.155556	0.0141843
774	CTNND1	10	0.000365	0.350865	66	0.155556	0.0127911
775	THBS1	10	0.000685	0.33755	53.1	0.155556	0.00973373
776	EEF1B2	10	0.000202	0.347299	105.3	0.155556	0.0223358
777	PCBP2	10	0.000267	0.33465	61.4	0.155556	0.0133314
778	NUDC	10	0.000204	0.352643	97.1	0.155556	0.0217679
779	DCTN3	10	0.00081	0.331462	39.6	0.155556	0.00671653
780	SPTBN1	10	0.00128816	0.34823	71.3	0.133333	0.0135511
781	VCPIP1	10	0.000288	0.328057	40.4	0.133333	0.0071709
782	CUL5	10	0.000189	0.33045	40.6	0.133333	0.0105342
783	APLP1	10	0.000282	0.334134	40.7	0.133333	0.0087329
784	CTSD	10	0.000435	0.34332	52.4	0.133333	0.00944969
785	RANBP1	10	0.000127	0.345451	68.2	0.133333	0.017177
786	KMT2B	10	0.000133	0.309403	26.8	0.133333	0.00664085
787	SNAP23	10	0.000328	0.30576	18.5	0.111111	0.00281138
788	GSN	10	0.000812	0.358286	77.8	0.111111	0.0128607
789	L3MBTL1	10	0.000289	0.343018	59.5	0.111111	0.0136965
790	WASL	10	0.00017	0.321558	31.4	0.111111	0.00670897
791	LGALS1	10	0.000367	0.328167	29.9	0.0888889	0.00614174
792	IRAK1	10	0.000302	0.330899	42.5	0.0888889	0.0108092
793	TRIP13	10	0.00056	0.326462	47.6	0.0888889	0.0104955
794	TPM3	10	0.000808	0.346188	61.6	0.0888889	0.0105391
795	ANXA1	10	0.000353	0.344109	52.6	0.0888889	0.0114603
796	DNM2	10	0.000634	0.332537	53.8	0.0666667	0.0126681
797	POLR2G	10	0.000182	0.3205	26.2	0.0666667	0.0071096
798	TRIM55	10	0.000373	0.324883	32.5	0.0666667	0.00776608
799	LASP1	10	0.000386	0.328001	31.4	0.0444444	0.00677721
800	CS	10	0.000168	0.317574	24.8	0.0444444	0.0063517
801	SIRT6	10	6.01e-05	0.326353	33.9	0.0444444	0.0102089
802	AP2M1	10	0.000401	0.320447	25.7	0.0444444	0.006264
803	YME1L1	10	0.000351	0.291181	10.4	0.0444444	0.00171444
804	DPF2	9	2.38e-05	0.299324	23	0.527778	0.00559561
805	BCL7C	9	7.06e-05	0.31389	40.5556	0.444444	0.00906568
806	TNIP1	9	6.35e-05	0.304423	25.6667	0.444444	0.00387502
807	EGR1	9	2.6e-05	0.332196	69.4444	0.416667	0.0170284
808	USE1	9	8.21e-05	0.273097	15.8889	0.416667	0.000872
809	PHF5A	9	3.5e-05	0.316029	53.6667	0.416667	0.0110605
810	NUP35	9	4.08e-05	0.307256	24.4444	0.388889	0.0065441
811	ACTR10	9	5.95e-05	0.292536	20.7778	0.333333	0.00352775
812	SH3GL3	9	0.000259	0.329221	48.6667	0.333333	0.00900096
813	TAL1	9	2.87e-05	0.31233	43.6667	0.333333	0.0105825
814	CDC6	9	3.19e-05	0.334535	53.5556	0.333333	0.0138659
815	PTBP2	9	4.5e-05	0.323159	47.6667	0.333333	0.011393
816	GLE1	9	0.0010465	0.296364	18.1111	0.305556	0.00521939
817	IDH3A	9	0.000167	0.333505	69.3333	0.305556	0.0150701
818	SRSF5	9	0.000163	0.322998	61.4444	0.305556	0.0113866
819	SNRPB	9	0.000114	0.296815	32.4444	0.305556	0.00633052
820	APOB	9	0.000809	0.348293	72.6667	0.277778	0.0131009
821	UBXN6	9	7.96e-05	0.314752	29.6667	0.277778	0.00479603
822	GDI1	9	0.000238	0.316594	39.3333	0.277778	0.00603074
823	CALCOCO2	9	0.000146	0.31608	37.3333	0.277778	0.00568404
824	SERPINH1	9	0.000104	0.351307	127	0.277778	0.0237129
825	ZNF451	9	0.000134	0.333619	55.5556	0.277778	0.011924
826	EIF3B	9	8.27e-05	0.33339	62.6667	0.277778	0.0131986
827	PAPOLA	9	5.7e-05	0.330562	53.5556	0.277778	0.0128866
828	TMPO	9	5.7e-05	0.337258	63.6667	0.277778	0.0140104
829	UBXN4	9	0.00022	0.319816	35.8889	0.25	0.00575671
830	DDX6	9	0.000271	0.321187	45.5556	0.25	0.00948879
831	EIF3H	9	8.51e-05	0.329667	46.7778	0.25	0.00991704
832	HNRNPR	9	4.34e-05	0.329611	66.7778	0.25	0.0146902
833	STX4	9	0.000324	0.287995	20.7778	0.222222	0.00145198
834	JUP	9	0.000185	0.343744	66.7778	0.222222	0.0133529
835	S100B	9	0.000281	0.348667	70.6667	0.222222	0.0152465
836	BNIP1	9	0.000589	0.306193	26.5556	0.222222	0.00258246
837	ATP1A1	9	0.000216	0.341754	74.3333	0.194444	0.0130286
838	CLPP	9	0.000123	0.320658	28.4444	0.194444	0.00718775
839	RCHY1	9	0.000351	0.342054	66.4444	0.194444	0.0140083
840	COPG1	9	0.000339	0.337901	77.2222	0.194444	0.0148144
841	C9orf72	9	0.00119131	0.289149	17	0.166667	0.00196427
842	INSIG1	9	0.000712	0.340977	57.2222	0.166667	0.010068
843	ACO2	9	0.000194	0.3251	51.8889	0.166667	0.00929982
844	NTRK2	9	0.000481	0.324073	40.7778	0.166667	0.00586199
845	EIF2S1	9	0.000181	0.340084	86.2222	0.166667	0.0166051
846	BCL11B	9	7.83e-05	0.316234	41.2222	0.138889	0.00866441
847	CEP250	9	0.000249	0.32756	39.8889	0.138889	0.00988949
848	TANK	9	0.000138	0.31153	23.2222	0.138889	0.00421254
849	KIF20A	9	8.68e-05	0.302203	22.3333	0.138889	0.00505891
850	TOMM40	9	0.00028	0.34423	61.7778	0.138889	0.0132299
851	SSR3	9	0.000186	0.33045	42.6667	0.111111	0.00867432
852	ATIC	9	0.000291	0.336384	46.1111	0.111111	0.00988148
853	SSR4	9	0.000753	0.33248	47.2222	0.111111	0.00894698
854	UBR5	9	0.000303	0.335457	54.7778	0.111111	0.00918462
855	NSD2	9	0.000808	0.329667	45.6667	0.111111	0.00997801
856	COIL	9	0.000288	0.323696	40.8889	0.111111	0.00795936
857	MAVS	9	0.000154	0.305377	22	0.0833333	0.00360394
858	VDAC3	9	0.00057	0.328278	48.6667	0.0833333	0.00723699
859	NDEL1	9	0.000348	0.32193	36.7778	0.0833333	0.00566141
860	HNRNPAB	9	0.000114	0.345697	109	0.0833333	0.0207462
861	SEC23A	9	0.000384	0.338547	60.8889	0.0833333	0.0112334
862	FLOT2	9	0.00039	0.348979	76.3333	0.0555556	0.0113789
863	LGALS3	9	0.000965	0.32756	40.4444	0.0555556	0.00670308
864	TRIM50	9	0.000141	0.322784	32.4444	0.0555556	0.00638534
865	SMAD5	9	0.000911	0.318353	27.5556	0.0555556	0.00631377
866	ALDOC	9	0.000152	0.323588	39.6667	0.0555556	0.0089233
867	FGFR2	9	0.000145	0.284297	17.6667	0.0277778	0.00243724
868	RAB10	9	0.000163	0.32241	31.6667	0.0277778	0.00667353
869	PRRC2A	9	0.000182	0.31608	29.6667	0.0277778	0.00700538
870	EIF6	9	0.000133	0.31228	25	0.0277778	0.00623759
871	ADAR	9	0.00016	0.324288	48.1111	0.0277778	0.00791127
872	PDS5A	9	7.95e-05	0.31238	29.4444	0.0277778	0.00651032
873	WIZ	9	0.000119	0.320658	49.8889	0.0277778	0.00973933
874	PDCD6	9	0.000199	0.323319	27.3333	0.0277778	0.00553047
875	NACC1	9	0.000149	0.333447	55	0.0277778	0.0117176
876	CALM2	9	0.00111163	0.316182	26.7778	0	0.00513121
877	TFRC	9	0.0021416	0.330506	41.7778	0	0.0063955
878	DOCK7	9	0.000205	0.32911	42.3333	0	0.00810589
879	MED27	8	0.000171	0.321771	43.5	0.571429	0.00559626
880	NDUFS6	8	0.000162	0.303002	37.5	0.535714	0.00454129
881	MARK3	8	2.06e-05	0.324667	45.875	0.464286	0.0109492
882	IL6ST	8	0.00163157	0.297132	29	0.392857	0.00458059
883	STX2	8	6.06e-05	0.272409	20.625	0.392857	0.00100552
884	ATG5	8	5.06e-05	0.324992	48.875	0.392857	0.00749114
885	MBNL1	8	2.04e-05	0.313032	37.375	0.392857	0.00851349
886	ETS1	8	2.94e-05	0.339787	88.625	0.357143	0.0169661
887	RBM45	8	5.43e-05	0.329332	78.375	0.357143	0.015105
888	ATG16L1	8	5.82e-05	0.310438	31.875	0.321429	0.00522139
889	SREK1	8	2.36e-05	0.314599	55.125	0.321429	0.0109441
890	GEMIN7	8	9.65e-05	0.321452	39.25	0.321429	0.00664651
891	CEBPA	8	4.03e-05	0.317678	49.25	0.285714	0.0085315
892	EIF3I	8	9.78e-05	0.334076	81.625	0.285714	0.0138751
893	ASPSCR1	8	7.56e-05	0.321134	38.125	0.25	0.00670243
894	ERCC8	8	0.000362	0.325317	45	0.25	0.00964394
895	NCSTN	8	0.000124	0.2874	20.75	0.25	0.00202889
896	RAP1A	8	0.000175	0.33265	63	0.25	0.010257
897	NDUFA7	8	0.000247	0.299508	26.125	0.25	0.00310975
898	MEF2A	8	4.33e-05	0.321028	41.875	0.25	0.00917002
899	RPS13	8	0.00015	0.333676	65.75	0.25	0.0114936
900	FKBP3	8	7.81e-05	0.334765	67.625	0.25	0.01449
901	PKN1	8	0.000102	0.331236	44.75	0.214286	0.00947866
902	SUMO3	8	9.88e-05	0.324829	51.875	0.214286	0.0101359
903	NLK	8	9.29e-05	0.336094	71	0.214286	0.0135072
904	TRAF5	8	4.3e-05	0.292976	20.25	0.214286	0.00271545
905	TUBB4A	8	7.45e-05	0.317989	40.375	0.214286	0.00793094
906	MFN2	8	0.000298	0.3389	62.5	0.214286	0.0103083
907	MARK2	8	0.000215	0.329611	46.875	0.178571	0.00859624
908	ZW10	8	0.000397	0.292142	24.75	0.178571	0.0018867
909	PPM1A	8	0.000192	0.329499	50.625	0.178571	0.00822966
910	IPO4	8	8.97e-05	0.337374	63.5	0.178571	0.0126657
911	PABPC4	8	0.000109	0.339906	88.25	0.178571	0.0144913
912	SRP68	8	0.000401	0.348729	112.75	0.178571	0.0159695
913	CRMP1	8	0.000183	0.335746	55.25	0.178571	0.00939881
914	PSMD9	8	5.85e-05	0.319344	42.625	0.178571	0.0099832
915	TLR3	8	6.77e-05	0.301828	23.125	0.142857	0.00318032
916	RNF185	8	0.000134	0.324775	42.25	0.142857	0.00605401
917	MAP3K3	8	0.000159	0.333048	52	0.142857	0.00979084
918	PRNP	8	0.000124	0.333219	49.75	0.142857	0.0107446
919	VPS35	8	0.000407	0.324288	39.625	0.142857	0.00666795
920	WWP1	8	0.000152	0.325644	50.25	0.142857	0.00794961
921	MAPRE1	8	8.83e-05	0.30813	28.75	0.142857	0.00535558
922	FLNB	8	0.000381	0.332878	53.5	0.142857	0.00636547
923	NUMA1	8	8.05e-05	0.323803	42.625	0.142857	0.00890223
924	UXT	8	0.000108	0.317626	37.875	0.142857	0.00743837
925	CD44	8	0.000403	0.319974	40.375	0.107143	0.00684303
926	EDEM3	8	6.43e-05	0.290877	13.375	0.107143	0.00216447
927	CCNB2	8	5.68e-05	0.309206	25.875	0.107143	0.0059209
928	MGRN1	8	0.00310211	0.313334	24.125	0.107143	0.00488898
929	PRDX4	8	0.000225	0.332707	55.5	0.107143	0.00936602
930	GLYR1	8	0.00025	0.32701	48.625	0.107143	0.00615566
931	ALDOA	8	4.97e-05	0.342175	88.125	0.107143	0.0160285
932	TXN2	8	0.000169	0.324342	42.625	0.0714286	0.00736983
933	ACTBL2	8	0.000238	0.34423	76.25	0.0714286	0.0131771
934	DLG4	8	0.000367	0.281829	15	0.0714286	0.00145775
935	UBE2A	8	0.000124	0.336094	57.25	0.0714286	0.0110352
936	MAPK9	8	0.000195	0.314956	30.25	0.0714286	0.00503698
937	FLOT1	8	0.000321	0.349104	94.625	0.0714286	0.0131378
938	ZMYM3	8	7.87e-05	0.315466	32.5	0.0714286	0.006642
939	RAN	8	0.00016	0.335515	57.625	0.0714286	0.0108715
940	NCK2	8	0.000191	0.311182	30.875	0.0714286	0.00483934
941	RBMS1	8	0.00113376	0.285547	10	0.0357143	0.00140365
942	KIFAP3	8	0.00189472	0.291442	8.875	0.0357143	0.00167041
943	TRIM11	8	0.000168	0.320026	35	0.0357143	0.00630332
944	PPP3CA	8	0.000344	0.335226	53	0.0357143	0.00922985
945	RPS6KB2	8	9.96e-05	0.332253	61.25	0.0357143	0.0124111
946	TRMT2A	8	7.13e-05	0.309255	41.5	0.0357143	0.00617805
947	FGB	8	0.000484	0.325807	40.75	0.0357143	0.00562712
948	ITSN1	8	0.000477	0.318613	38.375	0	0.00414596
949	SMO	8	0.00122166	0.280288	7.75	0	0.0010176
950	PSMB2	7	2.85e-05	0.323481	53.7143	0.571429	0.00852673
951	HNRNPA1L2	7	8.66e-06	0.328499	97.2857	0.52381	0.0144553
952	NUP85	7	9.66e-05	0.298407	22	0.52381	0.00374153
953	TUBGCP2	7	2.63e-05	0.320447	72.1429	0.52381	0.0126631
954	VPS50	7	7.45e-05	0.26554	17	0.47619	0.00055
955	XRN2	7	0.000321	0.33592	102.571	0.428571	0.0138095
956	DCTN6	7	3.49e-05	0.287613	18	0.428571	0.00182264
957	DYNLT1	7	2.3e-05	0.293772	23.4286	0.428571	0.00286544
958	E2F3	7	3.97e-05	0.306965	34	0.428571	0.00666527
959	NDUFA11	7	2.84e-05	0.269956	12.2857	0.428571	0.00109452
960	HUS1	7	0.000166	0.31228	35.7143	0.380952	0.00686611
961	DCTN4	7	2.54e-05	0.292976	21.5714	0.380952	0.00240675
962	WDR11	7	0.000231	0.320131	51.2857	0.380952	0.0067047
963	MT-ND2	7	0.000187	0.274986	10.8571	0.333333	0.00115681
964	KHDRBS2	7	4.22e-05	0.305856	34.4286	0.333333	0.00620607
965	KHDRBS3	7	1.91e-05	0.299048	28.7143	0.333333	0.00522756
966	BICD2	7	2.89e-05	0.302814	26.8571	0.333333	0.00397819
967	MRPL4	7	9.53e-05	0.307401	32	0.333333	0.005296
968	LDHAL6A	7	4.46e-05	0.325807	87	0.333333	0.0121613
969	FHL2	7	0.000151	0.337258	80.8571	0.333333	0.0117682
970	USP2	7	4.97e-05	0.319187	53.1429	0.333333	0.00749138
971	ZNF326	7	2.91e-05	0.314244	57.1429	0.333333	0.00990609
972	VPS54	7	0.000139	0.278127	13.1429	0.285714	0.000933
973	APLP2	7	0.000427	0.325916	50.8571	0.285714	0.00554725
974	FLT1	7	0.000161	0.28685	20.5714	0.285714	0.00230689
975	NINL	7	0.000157	0.306868	26.5714	0.285714	0.00456649
976	CDH5	7	9.01e-05	0.321081	47.4286	0.285714	0.00661016
977	CSNK1A1	7	3.47e-05	0.330618	58.4286	0.285714	0.0102277
978	BOLA2	7	0.000204	0.33265	84.4286	0.285714	0.0124836
979	GSPT1	7	7.94e-05	0.331349	70.5714	0.285714	0.0131216
980	COG7	7	0.00037	0.268024	10.4286	0.285714	0.00085
981	HAUS1	7	6.83e-05	0.297541	23.8571	0.285714	0.00299154
982	VRK1	7	0.000506	0.340321	87	0.285714	0.0151588
983	TRA2B	7	4.5e-05	0.30711	43.7143	0.285714	0.00690737
984	VAMP5	7	3.86e-05	0.266557	16.8571	0.238095	0.000562
985	TIMM13	7	8.86e-05	0.324721	78.2857	0.238095	0.0118727
986	MYH11	7	2.06e-05	0.333733	117.571	0.238095	0.0158618
987	GART	7	3.09e-05	0.335978	95.4286	0.238095	0.0143288
988	SPOP	7	5.51e-05	0.320764	49.4286	0.238095	0.00860058
989	TPR	7	4.25e-05	0.342837	107	0.238095	0.0159738
990	FKBP5	7	0.000169	0.333276	69.2857	0.238095	0.0118068
991	PSAP	7	0.000224	0.347113	86	0.238095	0.0107914
992	PAFAH1B1	7	0.000396	0.337491	62.8571	0.190476	0.00828147
993	DDOST	7	0.000146	0.320395	57.5714	0.190476	0.00633005
994	EMC4	7	7.07e-05	0.267914	7	0.190476	0.000589
995	DSG2	7	0.000168	0.344413	89.1429	0.190476	0.0115246
996	APPL1	7	0.000296	0.32723	54	0.190476	0.00680124
997	TGM2	7	0.00057	0.343987	76	0.190476	0.00871007
998	MYBBP1A	7	0.00106491	0.3389	89.7143	0.190476	0.0135979
999	DDX42	7	0.000148	0.322463	89.2857	0.190476	0.0119023
1000	IKBKE	7	5.3e-05	0.296906	22	0.190476	0.00280119
1001	NCAPH	7	3.36e-05	0.328278	75.5714	0.190476	0.0125816
1002	MCPH1	7	6.19e-05	0.302015	28.8571	0.190476	0.00551692
1003	SOD2	7	0.00108034	0.308325	40.5714	0.142857	0.00569644
1004	MRPL15	7	0.000209	0.299785	25.1429	0.142857	0.00291828
1005	EMC1	7	0.000639	0.323696	51.4286	0.142857	0.00492307
1006	TOLLIP	7	0.000147	0.315312	37.7143	0.142857	0.00540224
1007	NUPR1	7	0.000383	0.334248	70.5714	0.142857	0.0131527
1008	RNF32	7	7.48e-05	0.30409	21.7143	0.142857	0.00325779
1009	CHORDC1	7	0.000161	0.334996	72.5714	0.142857	0.0108315
1010	RNF41	7	0.000137	0.31024	31.2857	0.142857	0.0048069
1011	RPS6KA3	7	0.000146	0.334478	61.2857	0.142857	0.0105927
1012	UBAP2L	7	0.000303	0.326846	63.1429	0.142857	0.00628305
1013	CDC23	7	0.000268	0.333847	79	0.142857	0.0117985
1014	GBF1	7	4.51e-05	0.298087	24.2857	0.142857	0.00357273
1015	TXNIP	7	0.000338	0.335284	56.4286	0.0952381	0.00954694
1016	CSTF1	7	6.38e-05	0.312731	33.7143	0.0952381	0.00617198
1017	TNK2	7	0.000151	0.312079	39.1429	0.0952381	0.00492132
1018	CKAP4	7	0.000728	0.326353	73.1429	0.0952381	0.00794925
1019	EMC2	7	0.000471	0.292536	24.5714	0.0952381	0.00240241
1020	BIN1	7	0.000146	0.320447	33	0.0952381	0.0046055
1021	IDH2	7	8.5e-05	0.334248	70.5714	0.0952381	0.0100183
1022	ATAD3A	7	0.000117	0.340143	89.4286	0.0952381	0.011097
1023	DIAPH3	7	0.00022	0.312731	39.8571	0.0476191	0.00687872
1024	CRY2	7	0.000175	0.315977	42.5714	0.0476191	0.00645275
1025	ITPR1	7	0.000163	0.331405	47.5714	0.0476191	0.00715258
1026	TRAIP	7	0.000122	0.303805	24.2857	0.0476191	0.0033281
1027	CENPB	7	7.22e-05	0.315772	38.5714	0.0476191	0.00554485
1028	FEZ1	7	0.000306	0.320131	46.1429	0.0476191	0.00496417
1029	EXOC2	7	0.000669	0.330842	71.8571	0.0476191	0.0107967
1030	HEMGN	7	0.000124	0.312731	31.2857	0.0476191	0.00548611
1031	ZNF746	7	0.00210334	0.27773	5	0	0.000972
1032	AGT	7	0.0019918	0.323105	41.2857	0	0.00687455
1033	PSME1	7	0.000144	0.316285	39.8571	0	0.00592476
1034	KIF14	7	0.000207	0.305712	25.4286	0	0.00407102
1035	HMOX2	7	0.000813	0.314498	25.7143	0	0.00362891
1036	SRI	7	0.000333	0.326298	50	0	0.00666728
1037	SDF4	7	0.000167	0.314599	38.4286	0	0.00492005
1038	MUC1	6	4.47e-06	0.30901	61.1667	0.933333	0.00707824
1039	MAP1LC3C	6	1.62e-06	0.295644	33.5	0.8	0.00299912
1040	RBM3	6	1.45e-05	0.304042	48.1667	0.533333	0.00736469
1041	ABL2	6	2.96e-05	0.310884	55.8333	0.533333	0.00558066
1042	E2F4	6	5.38e-06	0.332707	93.3333	0.533333	0.0133407
1043	KDM6A	6	4.2e-05	0.312932	50.1667	0.533333	0.00664555
1044	ZFAND2B	6	1.28e-05	0.320606	60.3333	0.466667	0.00644007
1045	DNAJB12	6	2.83e-05	0.325372	63	0.466667	0.00843662
1046	NR2C1	6	4.03e-05	0.318197	59.3333	0.4	0.00791881
1047	TDG	6	1.89e-05	0.331462	84.1667	0.4	0.0118294
1048	SESN2	6	2.78e-05	0.303805	37.3333	0.4	0.00400347
1049	DROSHA	6	4.19e-05	0.328333	67	0.4	0.0106877
1050	TNFRSF1B	6	0.000105	0.291268	24.1667	0.4	0.00225853
1051	GSTP1	6	1.31e-05	0.330842	105.833	0.4	0.0137742
1052	CASP6	6	7.25e-05	0.33073	68.6667	0.4	0.00971992
1053	KAT8	6	1.62e-05	0.33073	76.3333	0.4	0.0126499
1054	MTHFD1	6	7.73e-06	0.336442	119.5	0.4	0.0162042
1055	SPAST	6	0.00104233	0.272486	10.3333	0.333333	0.00113063
1056	GRIN1	6	0.000473	0.309944	30	0.333333	0.0034446
1057	AUP1	6	2.99e-05	0.322517	50.1667	0.333333	0.00605997
1058	UBE2J1	6	0.000125	0.31223	41.8333	0.333333	0.00402575
1059	USO1	6	0.000285	0.317885	62.8333	0.333333	0.00659736
1060	TRAF3	6	3.61e-05	0.296409	25.6667	0.333333	0.00235535
1061	DGCR8	6	1.11e-05	0.300386	34.8333	0.333333	0.0057178
1062	VPS52	6	7.18e-05	0.271953	7	0.333333	0.000772
1063	NME2	6	1.03e-05	0.322891	71.1667	0.333333	0.00956116
1064	NDUFAB1	6	0.000247	0.319869	63.8333	0.333333	0.00736511
1065	NIPBL	6	2.57e-05	0.310686	78	0.333333	0.0107164
1066	BRD3	6	4.98e-05	0.313133	50.5	0.333333	0.00622253
1067	PEAK1	6	1.75e-05	0.289149	22.1667	0.266667	0.00255763
1068	NGLY1	6	5.38e-05	0.320658	48.3333	0.266667	0.00549446
1069	MRPL28	6	8.6e-05	0.289924	19	0.266667	0.00240554
1070	CAPZA2	6	8.64e-05	0.308228	37.5	0.266667	0.00395737
1071	ERN1	6	4.34e-05	0.321081	48.3333	0.266667	0.00667936
1072	NOP10	6	4.62e-05	0.328721	87.8333	0.266667	0.0107735
1073	KDM4A	6	2.02e-05	0.318093	63.1667	0.266667	0.00860664
1074	NCOA2	6	3.15e-05	0.334938	98.1667	0.266667	0.0132005
1075	BNIP3	6	0.000248	0.304661	30.8333	0.266667	0.00336733
1076	HERC3	6	3.71e-05	0.305905	38.6667	0.266667	0.00686045
1077	SNUPN	6	5.93e-05	0.320923	64	0.266667	0.00899296
1078	KMT2A	6	9.99e-06	0.319449	54.1667	0.266667	0.00825653
1079	FBXL5	6	4.9e-05	0.306772	39.5	0.266667	0.00591202
1080	APBA1	6	0.000293	0.315466	44.8333	0.2	0.00405057
1081	HSD17B12	6	0.000115	0.316594	34.5	0.2	0.00416071
1082	BNIP3L	6	0.000125	0.308033	29.8333	0.2	0.00328807
1083	CAPZB	6	0.000465	0.310587	55	0.2	0.00358443
1084	TRIB3	6	4.55e-05	0.320447	51.6667	0.2	0.0073784
1085	PYCARD	6	0.000632	0.316439	44.3333	0.2	0.00534316
1086	NAA50	6	4.34e-05	0.315261	60.3333	0.2	0.00875082
1087	SRSF3	6	4.4e-05	0.315159	57.5	0.2	0.00850913
1088	KDM4D	6	0.00014	0.333619	89.8333	0.2	0.0124509
1089	SARNP	6	2.09e-05	0.315108	49.5	0.2	0.00714693
1090	POLR2B	6	4.93e-05	0.311331	38.3333	0.2	0.00574179
1091	MIB1	6	0.000146	0.306434	43.8333	0.2	0.00395592
1092	MID1	6	4.92e-05	0.337141	81	0.133333	0.0112372
1093	FGFR3	6	0.00024	0.316439	42.8333	0.133333	0.00606889
1094	WDR44	6	9.45e-05	0.295196	23.5	0.133333	0.00256723
1095	NSUN2	6	8.97e-05	0.328001	64	0.133333	0.00841186
1096	ERCC6	6	0.000199	0.303191	34.3333	0.133333	0.0048084
1097	RPL38	6	0.000113	0.303521	34.8333	0.133333	0.00443469
1098	NLRP3	6	0.000275	0.295824	24.6667	0.133333	0.00240481
1099	NOD2	6	0.00034	0.301688	32.1667	0.133333	0.00349716
1100	PEX5	6	0.002121	0.316336	41.8333	0.133333	0.00471226
1101	MRPL16	6	6.71e-05	0.294571	24.3333	0.133333	0.00303236
1102	MRPL13	6	0.000102	0.30509	33.8333	0.133333	0.00371198
1103	MAPKAPK5	6	8.2e-05	0.333619	75.5	0.133333	0.0107116
1104	TGFB1I1	6	0.000114	0.322517	51.1667	0.133333	0.00716558
1105	EMC7	6	0.000271	0.303569	32.1667	0.133333	0.00257754
1106	MRPS18B	6	5.26e-05	0.320764	58.6667	0.133333	0.00823695
1107	PITPNB	6	0.000123	0.316234	82.1667	0.133333	0.00996162
1108	CNTRL	6	7.2e-05	0.3002	24.8333	0.133333	0.0031307
1109	SH2D2A	6	0.000211	0.326517	65.1667	0.133333	0.00680252
1110	RRBP1	6	0.000269	0.3251	76.1667	0.133333	0.00653718
1111	NR2C2	6	5.95e-05	0.320975	48.8333	0.133333	0.00622206
1112	HRNR	6	2.5e-05	0.34044	114.333	0.133333	0.0137492
1113	CASP7	6	3.57e-05	0.296906	27.8333	0.133333	0.00415251
1114	FOXA1	6	6.92e-05	0.318405	55.8333	0.133333	0.00773518
1115	CCND3	6	4.57e-05	0.298819	28.5	0.133333	0.00428029
1116	GBP2	6	8.21e-05	0.317833	43.3333	0.133333	0.00545945
1117	CAPN2	6	9.17e-05	0.316234	43.8333	0.133333	0.00520742
1118	GGA2	6	0.000237	0.302955	29.1667	0.133333	0.00250076
1119	RNF126	6	0.00104409	0.298956	26.6667	0.133333	0.0034423
1120	CREM	6	6.89e-05	0.317937	50.8333	0.133333	0.00627211
1121	CCS	6	0.00124142	0.30682	41.8333	0.0666667	0.00488662
1122	NOC4L	6	0.000166	0.298911	35.5	0.0666667	0.00311751
1123	BYSL	6	0.0002	0.290703	23	0.0666667	0.00251356
1124	ACOT7	6	7.01e-05	0.334306	78.1667	0.0666667	0.0101497
1125	SIRT3	6	0.000344	0.320553	51.1667	0.0666667	0.00795555
1126	NIN	6	0.000275	0.312179	36.6667	0.0666667	0.00355556
1127	PRPF4	6	8.32e-05	0.31188	42.1667	0.0666667	0.00548679
1128	SORT1	6	0.000226	0.286597	13.8333	0.0666667	0.00138293
1129	ITGB3	6	6.49e-05	0.310735	27.6667	0.0666667	0.00312622
1130	MRPS9	6	5.58e-05	0.320606	45.1667	0.0666667	0.00643857
1131	ATAD3B	6	9.2e-05	0.337433	74.3333	0.0666667	0.00908386
1132	CIT	6	0.000203	0.314346	43	0.0666667	0.00433806
1133	LSM12	6	8.69e-05	0.330955	68.3333	0.0666667	0.00797694
1134	KDM2A	6	9.46e-05	0.30857	38.3333	0.0666667	0.00580072
1135	EPB41	6	0.000236	0.309305	35.3333	0.0666667	0.00320995
1136	XPO6	6	0.000124	0.323373	53	0.0666667	0.00753348
1137	JADE1	6	8.26e-05	0.31773	33.5	0.0666667	0.00476171
1138	RNF40	6	0.000159	0.311182	48.8333	0.0666667	0.00574361
1139	RNF20	6	0.000139	0.325154	65.1667	0.0666667	0.00729956
1140	BCL2L11	6	5.37e-05	0.313587	38.8333	0.0666667	0.00556492
1141	PATZ1	6	0.000215	0.318197	57.3333	0.0666667	0.00698089
1142	LIMA1	6	0.000313	0.337784	90.6667	0.0666667	0.00913053
1143	SPG7	6	0.00212071	0.264674	6.33333	0	0.000587
1144	LNX1	6	0.00023	0.322463	44	0	0.00640458
1145	AHCYL1	6	0.00293338	0.302908	26	0	0.00366301
1146	OAT	6	5.99e-05	0.314752	66.8333	0	0.00774968
1147	DAZAP1	6	7.42e-05	0.312781	43.3333	0	0.00554828
1148	UNC119	6	6.01e-05	0.31024	37.5	0	0.0046477
1149	KANK2	6	0.000193	0.317316	47.5	0	0.00479447
1150	MARCHF5	6	0.000283	0.316131	48.8333	0	0.00576217
1151	CD81	6	0.000254	0.303805	20.1667	0	0.00267377
1152	FBP1	6	9.49e-05	0.306145	33.3333	0	0.00515021
1153	UBXN10	5	1.64e-06	0.305569	45.8	0.7	0.00385872
1154	E2F2	5	8.04e-06	0.286302	25	0.6	0.00301381
1155	MALT1	5	3.21e-06	0.308716	55.6	0.6	0.00556141
1156	YOD1	5	2.66e-05	0.317212	58.8	0.5	0.00510298
1157	LSM14A	5	2.58e-05	0.272753	13.6	0.5	0.00109112
1158	PDGFD	5	7.99e-06	0.272944	18.6	0.5	0.00103538
1159	PSENEN	5	0.00018	0.306289	49.8	0.5	0.00363408
1160	CSF2RB	5	1.25e-05	0.290703	30.6	0.5	0.00294334
1161	VPS53	5	2.32e-05	0.258974	7.8	0.5	0.000515
1162	COG3	5	7.73e-05	0.267693	13.8	0.5	0.00084
1163	TRAF1	5	7.21e-06	0.282401	28	0.4	0.0017768
1164	NIT2	5	8.15e-05	0.299738	32.2	0.4	0.00383639
1165	BCLAF1	5	3.33e-05	0.331011	101.6	0.4	0.0105649
1166	TOMM34	5	8.68e-05	0.320658	55.4	0.4	0.0056032
1167	PTPN7	5	2.36e-05	0.307498	59.8	0.4	0.00504616
1168	DDX19B	5	6.13e-05	0.309157	83.4	0.4	0.00950706
1169	RNF128	5	8.31e-05	0.328112	75	0.3	0.00884489
1170	SCD	5	0.000226	0.320395	66	0.3	0.00456694
1171	USP34	5	7.11e-05	0.292142	28.8	0.3	0.00210528
1172	UBXN2A	5	1.53e-05	0.322784	59.8	0.3	0.00669995
1173	STXBP1	5	0.000214	0.297723	27.2	0.3	0.00206144
1174	MMGT1	5	0.000254	0.298133	34.8	0.3	0.00249209
1175	HMGCR	5	2.26e-05	0.32241	67.8	0.3	0.0071283
1176	JAK3	5	3.9e-05	0.303143	34.2	0.3	0.00384385
1177	CLIP1	5	2.88e-05	0.300803	36	0.3	0.00448395
1178	POU2F1	5	2.07e-05	0.316594	65.2	0.3	0.00732902
1179	SSB	5	3.5e-05	0.329834	115.8	0.3	0.012185
1180	RPS25	5	6.82e-05	0.323159	83.6	0.3	0.00739809
1181	WDR18	5	2.69e-05	0.314549	102.4	0.3	0.010457
1182	MLST8	5	4.32e-05	0.310983	40.6	0.3	0.00407261
1183	DUSP18	5	0.000132	0.279524	33.8	0.3	0.00234485
1184	BTBD2	5	4.31e-05	0.304185	25	0.2	0.00296093
1185	PTPRB	5	8.17e-05	0.305233	45.2	0.2	0.00403844
1186	KIF3A	5	0.000663	0.290097	27.4	0.2	0.00193262
1187	WRAP53	5	2.72e-05	0.291268	26	0.2	0.00264885
1188	AATF	5	7.59e-05	0.321346	78.2	0.2	0.00876465
1189	RBPMS	5	6.65e-05	0.29079	27.8	0.2	0.00196554
1190	DNAJB2	5	2.15e-05	0.318145	42.6	0.2	0.00578017
1191	EMC3	5	3.95e-05	0.274096	14.2	0.2	0.000845
1192	TIMMDC1	5	5.54e-05	0.257536	9.8	0.2	0.000375
1193	FRS2	5	4.93e-05	0.284131	21	0.2	0.00173383
1194	ESRRA	5	7.16e-05	0.317833	55	0.2	0.00610224
1195	FLT4	5	0.000158	0.283717	20.2	0.2	0.00164053
1196	PLS3	5	6.46e-05	0.32257	105.2	0.2	0.0107501
1197	LDHAL6B	5	4.66e-05	0.310438	54	0.2	0.00536393
1198	UQCRQ	5	7.71e-05	0.291312	22.8	0.2	0.00222639
1199	ETFB	5	9.8e-05	0.314549	73.4	0.2	0.0067126
1200	PRKACB	5	0.000123	0.318509	40.4	0.2	0.00482905
1201	APBA3	5	0.000156	0.324558	65.6	0.2	0.00532217
1202	ZMYM2	5	1.87e-05	0.308082	41.6	0.2	0.00526306
1203	CEP290	5	3.62e-05	0.278803	21.8	0.2	0.00135967
1204	SEPTIN9	5	0.000317	0.324234	105.4	0.2	0.0104345
1205	OTULIN	5	8.58e-05	0.331857	80.4	0.2	0.00772525
1206	EGLN3	5	4.41e-05	0.311331	41.2	0.2	0.00431344
1207	RNF19A	5	0.00025	0.326408	85.4	0.1	0.00730609
1208	OMA1	5	0.00121404	0.281544	24	0.1	0.00176566
1209	CHMP2B	5	0.00206297	0.275999	11.8	0.1	0.00104118
1210	CST3	5	0.00118178	0.299462	27.2	0.1	0.00250198
1211	MXD1	5	0.000158	0.319921	58.4	0.1	0.00507539
1212	POU1F1	5	7.54e-06	0.299738	36.8	0.1	0.00519083
1213	TTN	5	0.000184	0.305953	33	0.1	0.00284103
1214	TLR4	5	6.91e-05	0.31773	56.2	0.1	0.00553757
1215	ESYT1	5	7.37e-05	0.29066	29.4	0.1	0.0019427
1216	FH	5	4.49e-05	0.296544	23.2	0.1	0.00290907
1217	BBS1	5	0.000226	0.310884	42.2	0.1	0.0037689
1218	AKTIP	5	0.000206	0.30901	37.2	0.1	0.00373945
1219	MRPL32	5	5.12e-05	0.277216	13.8	0.1	0.00117956
1220	GLO1	5	6.22e-05	0.32241	71.8	0.1	0.00727335
1221	TMEM43	5	9.29e-05	0.307935	37.2	0.1	0.00318877
1222	CACNA1C	5	0.000165	0.314295	43.2	0.1	0.00368779
1223	NRP1	5	0.000145	0.291442	21.2	0.1	0.00139417
1224	NFYC	5	0.00109973	0.305377	26.8	0.1	0.00417982
1225	GOT1	5	1.43e-05	0.277493	17.2	0.1	0.00240202
1226	CDK11B	5	8.49e-05	0.325589	63.2	0.1	0.0069441
1227	ARFGAP3	5	5.97e-05	0.302955	40.6	0.1	0.00428011
1228	AK2	5	9.61e-05	0.325426	104.6	0.1	0.0102369
1229	IRF7	5	3.79e-05	0.30779	53.8	0.1	0.00604869
1230	ZFAND5	5	9.6e-05	0.309403	43.2	0.1	0.00435048
1231	ATP2A2	5	9.01e-05	0.315721	60	0.1	0.00506019
1232	GRIN2B	5	0.000383	0.302814	30.4	0.1	0.00281425
1233	REV1	5	0.000136	0.320606	52.2	0.1	0.00653739
1234	MAD2L2	5	7.28e-05	0.293639	22	0.1	0.00230556
1235	KDM2B	5	5.82e-05	0.312681	56.4	0.1	0.00671592
1236	CIC	5	5.12e-05	0.320606	57.2	0.1	0.00660347
1237	KDM5B	5	4.34e-05	0.321824	69.8	0.1	0.00748512
1238	SLC9A3R2	5	2.7e-05	0.306097	27.4	0.1	0.00362852
1239	IGF2R	5	0.000553	0.31188	59.2	0.1	0.00308121
1240	ABCB7	5	0.000127	0.3251	102.8	0.1	0.00787912
1241	SCAF4	5	8.72e-05	0.284172	18.8	0.1	0.0014729
1242	NEK1	5	0.000586	0.304899	30	0	0.0038118
1243	SYNE1	5	0.000127	0.264028	4.8	0	0.000479
1244	PVR	5	0.003084	0.229365	2	0	8.57e-05
1245	ELP3	5	5.19e-05	0.287655	15.8	0	0.00215362
1246	CALM3	5	0.000577	0.30447	33.4	0	0.00459579
1247	RRM2	5	8.16e-05	0.32911	77.2	0	0.00954607
1248	TTC1	5	4.56e-05	0.304185	27.8	0	0.00326801
1249	CCP110	5	6.32e-05	0.289579	25.8	0	0.00223368
1250	MARCHF7	5	8.15e-05	0.317678	38.6	0	0.00479588
1251	VTN	5	0.0029807	0.28945	21.2	0	0.00259516
1252	MRPL46	5	0.000198	0.29533	37.6	0	0.00223617
1253	MMP14	5	0.00029	0.284255	17.4	0	0.00154868
1254	ZWINT	5	0.000129	0.304185	32.4	0	0.00445999
1255	SYN1	5	0.000142	0.305329	25.6	0	0.00284748
1256	ZFP36	5	3.89e-05	0.317109	44.8	0	0.00578377
1257	PPIG	5	8.45e-05	0.305905	41.4	0	0.00459238
1258	KAT7	5	7.1e-05	0.316131	53	0	0.00596362
1259	IQGAP2	5	8.44e-05	0.320289	53.8	0	0.00495679
1260	TSHR	5	0.000132	0.308521	33.2	0	0.0039048
1261	HACE1	5	0.000101	0.31389	48.2	0	0.00481221
1262	NMT2	5	3.46e-05	0.293683	38.8	0	0.00347261
1263	CEP76	5	0.000107	0.298773	27.4	0	0.003054
1264	DUSP23	5	0.000306	0.30813	22.6	0	0.0029938
1265	BDKRB2	5	0.000253	0.276783	12.4	0	0.00122785
1266	MTDH	5	0.000159	0.324829	74.2	0	0.00682504
1267	AARS2	5	0.000108	0.316439	83	0	0.00654672
1268	APH1A	4	1.9e-05	0.304947	59.25	0.833333	0.00353895
1269	DYNLRB1	4	1.9e-07	0.285296	31.5	0.833333	0.00219008
1270	CRYAA	4	3.99e-05	0.309305	52	0.666667	0.00287529
1271	MRPL10	4	5.64e-06	0.29014	29	0.666667	0.0026121
1272	MAP2K5	4	1.36e-06	0.296319	38.75	0.666667	0.00264794
1273	VTI1B	4	2.56e-06	0.248438	21.75	0.666667	0.000269
1274	COG4	4	1.22e-05	0.24262	9.75	0.666667	0.000193
1275	DES	4	6.53e-06	0.318978	117.75	0.666667	0.00855709
1276	TRAF3IP2	4	2.82e-05	0.317057	60	0.666667	0.00528916
1277	EXOSC10	4	5.77e-05	0.314752	105.5	0.5	0.00952885
1278	KLHL3	4	7.18e-06	0.316182	62.75	0.5	0.00515092
1279	HERPUD1	4	1.05e-05	0.318613	68.25	0.5	0.00526366
1280	STX1B	4	8.62e-06	0.264243	15.25	0.5	0.000463
1281	RBFOX1	4	2.01e-05	0.29166	40.5	0.5	0.00227072
1282	UBXN8	4	0.0001	0.307159	53.5	0.5	0.00359327
1283	STAM	4	1.07e-05	0.302156	33.25	0.5	0.00269351
1284	PLCG2	4	9.94e-05	0.302672	55.5	0.5	0.00371965
1285	NRG1	4	0.000129	0.311033	83.5	0.5	0.00620665
1286	MTMR9	4	8.33e-05	0.289107	33.75	0.5	0.00212646
1287	IFT74	4	5.69e-05	0.318822	73.25	0.5	0.00455496
1288	PPM1F	4	5.42e-06	0.277809	40.25	0.5	0.00246009
1289	DUSP6	4	2.16e-05	0.294082	41.75	0.5	0.00297385
1290	PPA1	4	7.26e-06	0.318613	118	0.5	0.00964316
1291	TNS3	4	7.62e-05	0.298636	58.75	0.5	0.00384843
1292	DUSP14	4	1.04e-05	0.275141	39.25	0.5	0.00214549
1293	OGG1	4	3.21e-06	0.262817	8.25	0.333333	0.000893
1294	LIFR	4	3.32e-05	0.238258	4	0.333333	0.000183
1295	TFAP2C	4	8.41e-05	0.331349	113.75	0.333333	0.0109999
1296	LRP8	4	5.48e-05	0.297268	38.25	0.333333	0.00251227
1297	TMCO1	4	3.94e-05	0.291312	37.25	0.333333	0.00221475
1298	UBXN2B	4	7.58e-06	0.312681	58.5	0.333333	0.0048027
1299	MARK4	4	1.55e-05	0.293595	32.5	0.333333	0.0027406
1300	PLAA	4	2.6e-05	0.314092	61.5	0.333333	0.00427853
1301	IRAK2	4	2.82e-05	0.296951	28	0.333333	0.00258255
1302	TRIM23	4	2.76e-05	0.308912	63.25	0.333333	0.00435951
1303	FAM120A	4	4.59e-05	0.289321	49	0.333333	0.00218437
1304	CRYZ	4	2.15e-05	0.330225	99.75	0.333333	0.00859751
1305	PAWR	4	2.33e-05	0.314599	49.25	0.333333	0.00433536
1306	BZW1	4	8.63e-05	0.312079	105	0.333333	0.00876187
1307	LSG1	4	2.89e-05	0.289967	48	0.333333	0.0020001
1308	CAPN1	4	3.59e-05	0.314042	54.25	0.333333	0.00417374
1309	LATS2	4	1.48e-05	0.305473	64.25	0.333333	0.00551649
1310	UBD	4	4.65e-05	0.30428	48.75	0.333333	0.00382884
1311	MAP4K1	4	6.19e-06	0.322037	130.75	0.333333	0.010209
1312	SGK1	4	7.34e-06	0.313587	60.25	0.333333	0.00633594
1313	TPM2	4	7.94e-05	0.305953	55.25	0.333333	0.00264759
1314	ELF3	4	1.56e-05	0.316542	92.75	0.333333	0.00793638
1315	PKP4	4	2.8e-05	0.313435	56.5	0.333333	0.00444007
1316	TCF7L2	4	7.97e-05	0.318197	80.25	0.333333	0.00665872
1317	S100A11	4	2.09e-05	0.30955	63.25	0.333333	0.00501389
1318	GRIN2A	4	0.000288	0.298636	34.5	0.333333	0.00239216
1319	ANKRD13A	4	0.000112	0.325916	87	0.333333	0.00598462
1320	FBXL2	4	3.29e-05	0.326791	94.5	0.333333	0.00760414
1321	MPST	4	0.000403	0.301548	57.25	0.333333	0.00230142
1322	XRN1	4	2.9e-05	0.314295	85	0.333333	0.00676165
1323	CNTF	4	0.00147146	0.29426	33.5	0.166667	0.00223304
1324	UBXN11	4	0.000439	0.304137	49.75	0.166667	0.00321885
1325	PPIF	4	0.000106	0.288294	22.75	0.166667	0.00181913
1326	TROAP	4	5.51e-05	0.273788	19.25	0.166667	0.000927
1327	NLRC4	4	8.83e-05	0.242681	5.25	0.166667	0.0003
1328	SIK2	4	1.84e-05	0.317574	67.5	0.166667	0.00594625
1329	MAPK12	4	2.07e-05	0.309108	43.5	0.166667	0.00376933
1330	HADHA	4	4.96e-05	0.31029	59.75	0.166667	0.00424795
1331	EMC8	4	0.000117	0.291007	42.75	0.166667	0.00187237
1332	SLBP	4	1.09e-05	0.283428	24.75	0.166667	0.00231981
1333	NSD1	4	6.43e-05	0.303663	61.25	0.166667	0.00511509
1334	COG6	4	0.000102	0.25401	11.75	0.166667	0.000239
1335	TIAL1	4	3.41e-05	0.308277	50.75	0.166667	0.00464393
1336	ACADM	4	0.000102	0.307062	57.25	0.166667	0.00283132
1337	ITPR3	4	4.1e-05	0.318353	62.25	0.166667	0.00429784
1338	DIABLO	4	2.73e-05	0.305377	52.5	0.166667	0.00473909
1339	RAB21	4	6.38e-05	0.313839	77.5	0.166667	0.00593813
1340	TJP2	4	0.000104	0.308863	62.75	0.166667	0.00416568
1341	TLR9	4	2.43e-05	0.30857	50.5	0.166667	0.00493448
1342	CDC16	4	4.76e-05	0.329611	112	0.166667	0.00965459
1343	PRKG1	4	0.00205579	0.302955	59.25	0.166667	0.00465943
1344	SRP19	4	0.000118	0.32548	99.25	0.166667	0.00807491
1345	BCOR	4	1.88e-05	0.284754	20.5	0.166667	0.00207215
1346	RAD54L2	4	0.000131	0.304899	52.5	0.166667	0.00430989
1347	HTR2B	4	3.13e-05	0.282319	11	0.166667	0.00123239
1348	TBKBP1	4	2.86e-05	0.28855	31	0.166667	0.00198221
1349	TXLNA	4	5.73e-05	0.314905	59.25	0.166667	0.00411425
1350	AGRN	4	0.000215	0.307207	59.25	0.166667	0.00278057
1351	MUTYH	4	8.35e-05	0.287825	21	0.166667	0.00245555
1352	FLII	4	0.000118	0.326626	103	0.166667	0.00694272
1353	LRRC47	4	0.000548	0.313133	72.25	0.166667	0.00580671
1354	MLF1	4	0.00012	0.307644	64.5	0.166667	0.0036369
1355	TOX4	4	6.61e-05	0.321771	86	0.166667	0.00746415
1356	SORL1	4	0.000294	0.313334	73.25	0.166667	0.00349268
1357	TUBB6	4	1.31e-05	0.295017	28	0.166667	0.0029384
1358	UBL7	4	2.52e-05	0.318561	63.5	0.166667	0.00450466
1359	VPS28	4	0.000275	0.317522	72.5	0.166667	0.00567967
1360	CEP170	4	0.000114	0.301641	55.25	0.166667	0.00333984
1361	CHCHD2	4	8.94e-05	0.319449	106.5	0.166667	0.00781552
1362	IPO9	4	0.00012	0.33592	156	0.166667	0.0116993
1363	ERLIN2	4	4.57e-05	0.315926	100.5	0.166667	0.00670147
1364	CHGB	4	1.58e-05	0.286555	30.25	0	0.00264739
1365	PLEKHG5	4	0.00206635	0.235294	2.75	0	0.00011
1366	GRB14	4	0.00206697	0.252692	5.5	0	0.00029
1367	LUM	4	2.76e-05	0.252397	3.5	0	0.000258
1368	PTBP3	4	3.31e-05	0.313435	80.75	0	0.00714918
1369	TRIM9	4	0.000102	0.2904	27	0	0.00144441
1370	ANK1	4	0.00105857	0.285212	13	0	0.001179
1371	TRIM29	4	6.91e-05	0.297314	30.5	0	0.00210224
1372	DYRK2	4	0.000127	0.324126	79.75	0	0.00714618
1373	IST1	4	0.00047	0.311132	72.75	0	0.00499256
1374	DUSP16	4	2.51e-05	0.286134	26	0	0.00187174
1375	SPRTN	4	1.92e-05	0.321028	78.75	0	0.00633376
1376	EDEM1	4	0.00013	0.302625	42.25	0	0.00235976
1377	IQCB1	4	3.94e-05	0.288251	16.75	0	0.00141777
1378	IDE	4	0.000154	0.306579	54.25	0	0.00481366
1379	TXNDC16	4	2.47e-05	0.302531	36.5	0	0.00367915
1380	MIA3	4	7.18e-05	0.276823	12.75	0	0.000696
1381	PEPD	4	3.2e-05	0.309452	49.25	0	0.00428351
1382	TOMM20	4	0.00107424	0.288336	24.25	0	0.00131303
1383	NUB1	4	5.3e-05	0.325372	80.25	0	0.00601337
1384	GNB1	4	5.16e-05	0.32209	109.25	0	0.00824558
1385	GLRX3	4	0.000129	0.287613	17.25	0	0.00130547
1386	SCP2	4	0.000141	0.295644	40.25	0	0.00259458
1387	PAK6	4	2.79e-05	0.315517	64.5	0	0.00551657
1388	JMJD1C	4	4.73e-05	0.306917	60.5	0	0.00466139
1389	CORO2A	4	5.79e-05	0.300062	34.5	0	0.00322827
1390	PRMT2	4	2.87e-05	0.31253	58.75	0	0.00585459
1391	ZHX1	4	4.52e-05	0.320764	84.5	0	0.00755179
1392	NF1	4	5.43e-05	0.341754	127.25	0	0.010205
1393	HMGA2	4	2.34e-05	0.305905	52.75	0	0.00467225
1394	YES1	4	4.92e-05	0.295824	28.25	0	0.00226522
1395	SRSF10	4	1.67e-05	0.303995	33.5	0	0.00359422
1396	PPP6R1	4	0.000132	0.305377	66	0	0.00314226
1397	PFKL	4	0.0001	0.32225	89.75	0	0.00595665
1398	MTPN	4	3.1e-05	0.314803	75.5	0	0.00565915
1399	GRIP1	4	5.81e-06	0.30857	59.75	0	0.00608024
1400	PELI1	4	7.16e-05	0.297223	35.75	0	0.00283435
1401	KCNE3	4	4.13e-05	0.308912	38	0	0.00451041
1402	COL4A5	4	9.15e-05	0.295152	44	0	0.0032077
1403	RBM48	4	0.000137	0.2928	44.25	0	0.00319903
1404	INPP5K	4	4.78e-05	0.29475	45	0	0.00321541
1405	ATP6V1B1	4	0.000315	0.321505	72	0	0.00489211
1406	PDE4DIP	4	2.77e-05	0.318561	58.75	0	0.00518778
1407	USP10	4	4.23e-05	0.326189	99.25	0	0.00834651
1408	MAP4K2	4	4.01e-05	0.302814	32.75	0	0.00330734
1409	EPSTI1	4	6.67e-05	0.318665	63	0	0.00496588
1410	CTSB	4	7.37e-05	0.295914	30.5	0	0.00276993
1411	NGEF	4	0.000173	0.28236	16.25	0	0.00133575
1412	NASP	4	3.74e-05	0.326955	83.75	0	0.00664484
1413	CRYGC	3	0	0.283304	55	1	0.00144434
1414	NEXN	3	0	0.299278	62.6667	1	0.00190065
1415	APH1B	3	0	0.277928	43.6667	1	0.00148192
1416	MTMR6	3	0	0.270218	33.3333	1	0.00120605
1417	USF2	3	1.1e-05	0.30428	75.6667	0.666667	0.00574887
1418	FBXO2	3	4.34e-06	0.313991	88	0.666667	0.00548067
1419	SVIP	3	9.8e-07	0.304185	63.6667	0.666667	0.00307872
1420	TP53INP1	3	3.57e-05	0.326791	121.667	0.666667	0.00785288
1421	GZMA	3	7.6e-07	0.28808	29.3333	0.666667	0.00262758
1422	ALDH7A1	3	1e-05	0.305377	84.3333	0.666667	0.00452999
1423	ACAD9	3	8.98e-06	0.25484	11	0.666667	0.000383
1424	MLEC	3	1.6e-05	0.309501	84.3333	0.666667	0.00426527
1425	SMCR8	3	2.92e-06	0.269657	17.6667	0.666667	0.000707
1426	SHB	3	4.93e-06	0.28605	34	0.666667	0.00211783
1427	PAIP2	3	3.3e-06	0.296499	53.3333	0.666667	0.00371098
1428	RUNX1T1	3	1.45e-06	0.278764	25.6667	0.666667	0.00201151
1429	ESRP1	3	5.98e-06	0.289924	51	0.666667	0.00203501
1430	STMN1	3	3.43e-06	0.314549	96	0.666667	0.00602859
1431	WDR41	3	5.13e-05	0.3002	55.6667	0.333333	0.00238145
1432	PON1	3	0.00013	0.262746	7.66667	0.333333	0.000496
1433	ZMIZ2	3	5.1e-06	0.305042	75.3333	0.333333	0.00473724
1434	ENSA	3	2.98e-05	0.308228	58.6667	0.333333	0.00372496
1435	LCAT	3	9.52e-06	0.273173	17.6667	0.333333	0.000728
1436	BACH2	3	3.73e-06	0.271953	17.6667	0.333333	0.00137949
1437	DAPK3	3	0.000444	0.326244	136.333	0.333333	0.00909784
1438	KCNIP3	3	2.65e-05	0.285756	43.6667	0.333333	0.00167049
1439	DUT	3	1.89e-05	0.299877	50.3333	0.333333	0.0039591
1440	S100A16	3	9.17e-06	0.271234	18.6667	0.333333	0.000699
1441	BBS4	3	8.65e-06	0.271877	24	0.333333	0.000804
1442	TMOD2	3	7.88e-06	0.305808	49.6667	0.333333	0.00347619
1443	HOOK3	3	1.89e-05	0.273519	24.6667	0.333333	0.00107057
1444	LSM1	3	5.72e-05	0.281503	36.6667	0.333333	0.00176857
1445	CLN6	3	5.53e-05	0.306868	68	0.333333	0.00311533
1446	SCLT1	3	4.78e-06	0.276469	18.6667	0.333333	0.00111128
1447	RNF26	3	6.92e-06	0.292142	45	0.333333	0.00209756
1448	PRKCSH	3	0.000218	0.304518	78.6667	0.333333	0.00434614
1449	CD3D	3	1.94e-05	0.310934	75.6667	0.333333	0.00397088
1450	IL6R	3	2.18e-05	0.283882	26.3333	0.333333	0.00208996
1451	FBXO11	3	7.11e-06	0.291268	39	0.333333	0.0032559
1452	SH2D1A	3	2.26e-05	0.313284	73.3333	0.333333	0.00386218
1453	ARNT	3	2.46e-05	0.284629	29.6667	0.333333	0.00211693
1454	HYOU1	3	2.67e-05	0.309895	96.6667	0.333333	0.0061546
1455	SPIN1	3	1.76e-06	0.31253	115	0.333333	0.00695629
1456	GCDH	3	1.36e-05	0.286302	26.6667	0.333333	0.00155965
1457	NLN	3	0.000272	0.301548	83.6667	0.333333	0.00457457
1458	TNFRSF10A	3	1.17e-05	0.299048	51.6667	0.333333	0.00255371
1459	PYCR1	3	1.35e-06	0.31193	95.6667	0.333333	0.00553229
1460	SAR1A	3	2.87e-05	0.3251	126.333	0.333333	0.00671053
1461	RAPGEF1	3	4.83e-05	0.301455	60	0.333333	0.00331062
1462	PAX6	3	2.19e-05	0.310488	99	0.333333	0.0056837
1463	HIPK3	3	2.17e-05	0.296544	51.6667	0.333333	0.00385743
1464	NAP1L4	3	1.74e-05	0.316234	127.333	0.333333	0.00721056
1465	RNH1	3	3.73e-05	0.303853	77	0.333333	0.00359146
1466	FLI1	3	6.96e-06	0.286597	27.3333	0.333333	0.00204861
1467	ZMAT3	3	1.61e-06	0.293285	41.3333	0.333333	0.00332038
1468	ITCH	3	6.16e-05	0.292712	67	0.333333	0.00192464
1469	PTPN22	3	3.22e-05	0.313587	78.6667	0.333333	0.00394799
1470	NUFIP1	3	3.69e-06	0.294839	50	0.333333	0.00348679
1471	MYL6	3	5.81e-05	0.31903	120	0.333333	0.00607449
1472	IKBIP	3	4.57e-05	0.301408	64.6667	0.333333	0.0022638
1473	TMCC2	3	0.000127	0.296861	49	0.333333	0.00241054
1474	SESN1	3	6.35e-06	0.301782	56	0.333333	0.00318253
1475	PTPDC1	3	1.9e-05	0.299738	46.6667	0.333333	0.00279143
1476	TF	3	0.000149	0.262675	7.66667	0.333333	0.000429
1477	RXRB	3	2.09e-05	0.306965	78.6667	0.333333	0.00523379
1478	GATAD1	3	3.53e-05	0.306434	64.6667	0.333333	0.00367236
1479	IFI16	3	1.24e-05	0.328333	149.667	0.333333	0.00988262
1480	ATRN	3	0.00205286	0.238725	3.33333	0	0.000128
1481	NETO1	3	1.16e-06	0.239195	5	0	0.000227
1482	SOX5	3	0.00102717	0.252921	8.66667	0	0.000454
1483	SNCG	3	1.57e-05	0.260532	9	0	0.000556
1484	NAIP	3	0.00104313	0.241958	5.33333	0	0.000222
1485	KCNN1	3	1.22e-05	0.270405	11.6667	0	0.000748
1486	EFEMP1	3	3.66e-05	0.281544	18.6667	0	0.00139087
1487	SIGMAR1	3	3.57e-05	0.301175	44	0	0.00285417
1488	HFE	3	0.00104854	0.2492	4.33333	0	0.000179
1489	ALS2	3	9.89e-06	0.289838	23.6667	0	0.00201296
1490	E2F7	3	2.37e-06	0.280813	22.6667	0	0.00234363
1491	RND1	3	0.00038	0.255007	8	0	0.000546
1492	OBSCN	3	0.000146	0.287062	42.6667	0	0.00167943
1493	KLK3	3	5.96e-05	0.305617	67.3333	0	0.00369618
1494	KCND2	3	0.00104788	0.272753	10.3333	0	0.00047
1495	ABCA1	3	0.0001	0.260742	16	0	0.000294
1496	MAZ	3	3.82e-05	0.288593	26.3333	0	0.0018361
1497	LRIG1	3	0.00104125	0.271839	27.6667	0	0.000866
1498	PRRC1	3	3.71e-05	0.31223	73	0	0.00487503
1499	ARL1	3	3.93e-05	0.298407	51.6667	0	0.00230423
1500	RIOK2	3	1.58e-05	0.285966	24.3333	0	0.00188949
1501	PACSIN1	3	2.2e-05	0.308423	71	0	0.00441668
1502	THOP1	3	4.65e-05	0.292844	23.6667	0	0.00117019
1503	KRT19	3	2.28e-05	0.28791	20.6667	0	0.00168655
1504	PTPRD	3	1.47e-05	0.291486	40.3333	0	0.00258765
1505	SGSH	3	8.55e-05	0.294883	62.3333	0	0.0022985
1506	ACE2	3	2.64e-05	0.27302	12	0	0.000759
1507	NCKIPSD	3	1.45e-05	0.278127	21	0	0.00127351
1508	TDP1	3	2.7e-05	0.31173	70	0	0.0040496
1509	PARL	3	3.69e-05	0.269321	11	0	0.000658
1510	HSPA13	3	1.88e-05	0.282606	27	0	0.00108539
1511	TBCA	3	3.44e-05	0.308814	87	0	0.00477214
1512	RBM6	3	3.43e-05	0.29027	61.6667	0	0.00214769
1513	XPNPEP1	3	9.56e-06	0.284421	26.3333	0	0.00189135
1514	MARCKSL1	3	5.22e-05	0.306434	92.3333	0	0.00477531
1515	CYB5A	3	0.00102773	0.264243	9	0	0.000484
1516	EFNB3	3	3.32e-05	0.266266	13	0	0.000598
1517	CASR	3	1.88e-05	0.285505	14.6667	0	0.000877
1518	ITGA1	3	5.64e-05	0.300247	67	0	0.00208702
1519	YIF1A	3	0.000101	0.303332	56	0	0.00249426
1520	RAP1GDS1	3	7.3e-05	0.279524	16.6667	0	0.00114356
1521	AASDHPPT	3	2.59e-05	0.315312	130	0	0.00729694
1522	LOXL4	3	1.58e-05	0.292888	30.6667	0	0.00218774
1523	EFEMP2	3	0.000143	0.318145	86	0	0.00642923
1524	APRT	3	1.83e-05	0.315619	132.333	0	0.0076087
1525	CALD1	3	7.36e-05	0.319869	105.667	0	0.00446417
1526	WAC	3	6.59e-05	0.308667	68	0	0.00334073
1527	OTUD7B	3	3.26e-05	0.315824	85	0	0.00493786
1528	DUSP10	3	5.12e-05	0.310389	76.3333	0	0.00431862
1529	EXOSC9	3	0.000123	0.273672	21.6667	0	0.00137089
1530	EIF4E2	3	6.95e-05	0.308228	80	0	0.00423725
1531	SPRED2	3	2.24e-05	0.299094	55.6667	0	0.00272659
1532	TMEM109	3	8.27e-05	0.324937	115	0	0.00517832
1533	MYH10	3	5.51e-05	0.287062	37	0	0.00225815
1534	CLK1	3	1.11e-05	0.292932	44	0	0.00322558
1535	EXT2	3	7.96e-06	0.291137	49.3333	0	0.00296414
1536	GRB10	3	1.93e-05	0.298681	58.3333	0	0.00265326
1537	RNF115	3	2.78e-05	0.32548	112.667	0	0.00619301
1538	NELFCD	3	2.38e-05	0.304756	75.6667	0	0.00416758
1539	GRK5	3	0.00017	0.301082	33	0	0.00263527
1540	TMOD1	3	5.14e-05	0.277928	17.3333	0	0.000915
1541	HEYL	3	4.38e-05	0.311481	86.6667	0	0.00445035
1542	MELK	3	7.3e-06	0.312179	88.6667	0	0.00628693
1543	MAEL	3	3.83e-05	0.297677	50.3333	0	0.00388504
1544	TDP2	3	8.72e-05	0.313032	80.3333	0	0.00415248
1545	EVL	3	0.00103213	0.30428	42.6667	0	0.00301841
1546	GTF2F1	3	4.74e-05	0.317989	98.3333	0	0.005452
1547	AHSG	3	1.29e-05	0.317937	126.333	0	0.00719082
1548	HSPG2	3	0.000107	0.274328	27.3333	0	0.000851
1549	FAM118B	3	0.000119	0.272181	14	0	0.000796
1550	BAG1	3	2.13e-05	0.301782	73.6667	0	0.00432317
1551	MLF2	3	4.48e-05	0.301082	64.3333	0	0.00301097
1552	MARK1	3	2.38e-05	0.311132	82	0	0.00514792
1553	PPIL1	3	1.05e-05	0.291224	37.3333	0	0.0026617
1554	PRKAB2	3	6.79e-05	0.270706	25	0	0.000866
1555	MAPK11	3	1.06e-05	0.296454	46	0	0.00281806
1556	IFIT3	3	4.24e-05	0.313839	72	0	0.00373988
1557	SVIL	3	0.000205	0.322303	116.333	0	0.00488898
1558	MUSK	3	6.08e-05	0.251096	9	0	0.000439
1559	SUV39H2	3	0.000149	0.303049	61.3333	0	0.00330031
1560	CSTB	3	2.87e-05	0.281178	15.6667	0	0.00131529
1561	CNOT7	3	7.64e-05	0.309403	77	0	0.00395885
1562	CPNE6	3	4.94e-06	0.282729	51	0	0.00237981
1563	BRSK2	3	3.53e-06	0.291923	40	0	0.00267771
1564	IQGAP3	3	9.04e-05	0.313284	79.6667	0	0.00389791
1565	HR	3	1.41e-05	0.295644	22	0	0.00207759
1566	API5	3	9.52e-06	0.325698	179.667	0	0.0108627
1567	ANP32A	3	5.46e-05	0.317471	112.667	0	0.00597217
1568	DUX4	3	2.1e-06	0.31233	60	0	0.00524364
1569	LUZP1	3	8.67e-05	0.319974	107	0	0.00455811
1570	MME	3	8.55e-05	0.298133	42.3333	0	0.00237351
1571	PTPRZ1	3	3e-05	0.300757	48.6667	0	0.0032412
1572	CLGN	3	2.66e-05	0.314092	65.6667	0	0.00402734
1573	TNIK	3	0.000119	0.295107	63.6667	0	0.00186921
1574	FMNL1	3	1.24e-05	0.286513	21	0	0.00164393
1575	SHOC2	3	6.09e-05	0.318926	115.667	0	0.0059064
1576	RYR2	3	2.23e-05	0.304042	54.6667	0	0.00312903
1577	FCGR2A	3	1.2e-05	0.280449	18.6667	0	0.00130071
1578	HP	3	1.12e-05	0.267472	14.6667	0	0.000571
1579	MMS19	3	3.88e-05	0.284421	37	0	0.00193616
1580	TDRD7	3	2.74e-05	0.265034	14.6667	0	0.000828
1581	EPHA7	3	1.27e-05	0.244816	9.66667	0	0.000318
1582	TNFRSF21	3	5.83e-05	0.311381	47	0	0.00305188
1583	CREB3L2	2	0	0.238492	7.5	1	0.0001
1584	PON3	2	0	0.236178	4	1	0.000122
1585	GEMIN8	2	0	0.279805	51	1	0.00168567
1586	LIF	2	0	0.229176	6	1	0.000125
1587	CNTFR	2	0	0.227464	4	1	6.33e-05
1588	TRIM68	2	0	0.303238	102.5	1	0.0041608
1589	ZMIZ1	2	0	0.304947	111	1	0.0045965
1590	VCPKMT	2	0	0.302955	90	1	0.00294086
1591	KIF3C	2	0	0.237387	6.5	1	9.43e-05
1592	CRTAP	2	0	0.289795	85.5	1	0.00167579
1593	NLRP4	2	0	0.270556	34.5	1	0.000775
1594	DTX4	2	0	0.270556	34.5	1	0.000775
1595	RDH11	2	0	0.276155	57.5	1	0.00131806
1596	PARP10	2	0	0.29551	72.5	1	0.0024168
1597	GSAP	2	0	0.304423	112	1	0.00339066
1598	ZFPL1	2	0	0.282401	79.5	1	0.0012004
1599	INSIG2	2	0	0.304137	90.5	1	0.00302899
1600	DNER	2	0	0.27639	59	1	0.00132032
1601	RRAGC	2	0	0.296274	72	1	0.00242272
1602	VEGFC	2	0	0.247428	18.5	1	0.000269
1603	DHCR24	2	0	0.304423	112	1	0.00339066
1604	FADS2	2	0	0.304423	112	1	0.00339066
1605	HAGH	2	0	0.298865	117	1	0.00420241
1606	MAGEA11	2	0	0.308277	139.5	1	0.0059805
1607	USP26	2	0	0.307595	128.5	1	0.00555067
1608	FBN2	2	0	0.286218	89	1	0.00158692
1609	TXLNG	2	0	0.288464	74	1	0.00175225
1610	CREB3L1	2	0	0.238492	7.5	1	0.0001
1611	ERG	2	0	0.2996	109	1	0.00438795
1612	DLG3	2	0	0.269024	33	1	0.000748
1613	PGF	2	0	0.254474	17	1	0.000433
1614	TMEM129	2	0	0.30447	93.5	1	0.00304732
1615	MTMR2	2	0	0.268653	48	1	0.00115039
1616	AZI2	2	0	0.271083	36.5	1	0.000859
1617	FDPS	2	0	0.288935	65.5	1	0.00186614
1618	FUNDC1	2	0	0.295196	75	1	0.00239011
1619	NACA	2	0	0.303521	121	1	0.00476337
1620	RNF14	2	7.54e-06	0.298956	95	0	0.00345664
1621	TPD52	2	7.32e-05	0.321611	191	0	0.00671273
1622	MAGEB2	2	6.05e-05	0.298911	114.5	0	0.00284135
1623	SHFM1	2	1e-05	0.305281	102.5	0	0.00309191
1624	TRIM13	2	4.52e-05	0.32087	144.5	0	0.00455241
1625	PRMT3	2	2.66e-05	0.316336	129.5	0	0.00479496
1626	SLC1A2	2	6.05e-06	0.289192	50	0	0.0020601
1627	SPG11	2	0.00102669	0.20917	1.5	0	1.89e-05
1628	SELL	2	0.00102669	0.232597	2.5	0	0.000122
1629	DLG2	2	0.00102669	0.256013	26.5	0	0.00048
1630	LIPC	2	1.41e-06	0.26773	11	0	0.000568
1631	ARHGEF28	2	0.00102669	0.266448	11	0	0.000643
1632	SUN2	2	0.000133	0.277098	76.5	0	0.00105585
1633	DAO	2	0.00102669	0.240405	3.5	0	0.000123
1634	SYT9	2	0.00102669	0.265178	11.5	0	0.000703
1635	CX3CR1	2	0.00102669	0.264998	15	0	0.000821
1636	TRPM7	2	6.56e-06	0.271498	16	0	0.000945
1637	LOX	2	1.28e-05	0.277691	33.5	0	0.00124651
1638	MAGEB18	2	3.37e-05	0.287104	62.5	0	0.00174187
1639	HBEGF	2	3.79e-06	0.261231	16.5	0	0.00072
1640	OSBPL3	2	2.92e-06	0.256518	27	0	0.000371
1641	MYO10	2	8.19e-06	0.24702	11.5	0	0.000282
1642	ADAMTS1	2	2.15e-05	0.271953	22	0	0.000677
1643	GIGYF1	2	0.000465	0.281992	21.5	0	0.00133833
1644	C9	2	3.97e-06	0.268467	20.5	0	0.000644
1645	CD68	2	1.8e-05	0.255576	14.5	0	0.000257
1646	CSNK1G2	2	0.00102669	0.280328	26	0	0.00147535
1647	SNTB2	2	6.12e-05	0.258596	27.5	0	0.000487
1648	HERC6	2	3e-06	0.27146	25	0	0.000867
1649	TCP10L	2	4.13e-06	0.264926	8.5	0	0.000643
1650	SPECC1L	2	2.38e-05	0.288935	87	0	0.00186402
1651	KALRN	2	2.41e-05	0.273097	36.5	0	0.000937
1652	BCL6B	2	2.3e-06	0.266339	25	0	0.00107836
1653	MYOM2	2	2.53e-05	0.286218	62	0	0.00164855
1654	CISD1	2	2.8e-05	0.257502	25	0	0.000385
1655	DCK	2	8.16e-06	0.303143	100	0	0.00287785
1656	LRRC8A	2	5.13e-05	0.285589	85	0	0.00145277
1657	IFT88	2	2.42e-05	0.304375	90.5	0	0.0029488
1658	CHMP1A	2	3.43e-05	0.278524	60.5	0	0.00133612
1659	NPTX1	2	2.64e-05	0.287443	45.5	0	0.00176265
1660	CEP57	2	4.34e-06	0.285338	34	0	0.00207127
1661	RNF103	2	5.24e-06	0.309846	106.5	0	0.00402115
1662	FNDC3B	2	4.32e-05	0.28314	79	0	0.00131814
1663	SERTAD3	2	0.00205233	0.264387	13.5	0	0.000723
1664	MAPK13	2	7.16e-06	0.288123	54	0	0.00207166
1665	HEXB	2	1.65e-05	0.308277	126.5	0	0.00438077
1666	PIR	2	5.9e-06	0.297132	58.5	0	0.00260969
1667	IGFBP7	2	1.49e-05	0.271158	19.5	0	0.000661
1668	OSBPL8	2	4.58e-05	0.293683	88	0	0.00167249
1669	NES	2	6.22e-06	0.274096	18.5	0	0.00102221
1670	NPHP1	2	1.65e-05	0.279163	29.5	0	0.00108746
1671	NECTIN1	2	0.00115417	0.267325	16.5	0	0.000671
1672	ACE	2	1e-05	0.276901	18	0	0.00106548
1673	UHRF1BP1L	2	0.000172	0.288593	72	0	0.00164221
1674	METTL1	2	2.77e-06	0.296229	48.5	0	0.00267243
1675	GMPPB	2	7.96e-06	0.273749	17	0	0.00110977
1676	AEN	2	0.00102669	0.274831	27	0	0.00111524
1677	SLC25A46	2	1.24e-05	0.248184	15	0	0.000205
1678	RHBDD2	2	3.41e-05	0.279083	57	0	0.00136128
1679	HIBADH	2	1.02e-05	0.299324	112	0	0.00383388
1680	RMDN2	2	2.92e-06	0.256518	27	0	0.000371
1681	SLPI	2	0.000126	0.295914	72.5	0	0.00225285
1682	POLN	2	4.02e-06	0.259146	14	0	0.000538
1683	IRF4	2	3.69e-06	0.259768	18.5	0	0.000808
1684	ZBTB17	2	2.44e-06	0.286977	50	0	0.00258431
1685	PBXIP1	2	2.85e-05	0.303616	111.5	0	0.00308704
1686	TXLNB	2	6.9e-05	0.275647	41.5	0	0.000808
1687	SEMA3A	2	3.89e-05	0.278604	76.5	0	0.00107982
1688	TTBK1	2	1.24e-05	0.309059	105	0	0.00415913
1689	TRIM5	2	4.15e-06	0.29745	71.5	0	0.00255734
1690	TMF1	2	4.76e-05	0.318769	146.5	0	0.00518723
1691	ARPC4	2	3.57e-05	0.30509	135	0	0.00310838
1692	CUTA	2	8.76e-06	0.300989	112.5	0	0.00407009
1693	DHX36	2	1.34e-05	0.294038	88.5	0	0.00189395
1694	MOB1B	2	5.5e-07	0.307207	159	0	0.00613241
1695	TREM2	2	3.97e-06	0.268467	20.5	0	0.000644
1696	VAT1	2	1.52e-06	0.30955	183	0	0.00691043
1697	AP3D1	2	2.26e-06	0.31153	167.5	0	0.00608751
1698	HTRA1	2	3.98e-06	0.288721	53	0	0.00209993
1699	EIF2B2	2	0.000126	0.295914	82	0	0.0033713
1700	ECE1	2	6.16e-06	0.261301	8	0	0.000414
1701	RIC8A	2	7.95e-06	0.27398	41	0	0.00102612
1702	ELP2	2	4.94e-05	0.293772	80	0	0.00337626
1703	COL18A1	2	5.74e-05	0.299554	73	0	0.00235
1704	HMGB3	2	8.6e-07	0.305617	147	0	0.00560211
1705	HAP1	2	1.66e-05	0.303191	86.5	0	0.00317996
1706	SLC1A5	2	1.39e-05	0.295599	101.5	0	0.00269078
1707	NDUFA4	2	1.7e-06	0.30428	98.5	0	0.00376462
1708	COL4A2	2	1.77e-06	0.280935	61	0	0.0019308
1709	TLE4	2	2.66e-05	0.292536	76	0	0.00222303
1710	SRPRB	2	2.29e-05	0.286134	59.5	0	0.00163402
1711	DTNBP1	2	1.25e-05	0.242439	9	0	0.000166
1712	NID1	2	2.75e-05	0.307692	128.5	0	0.00445867
1713	LCP1	2	3.7e-06	0.276273	35.5	0	0.0010577
1714	SYNE2	2	8.53e-06	0.302719	90	0	0.00321739
1715	IGHM	2	3.65e-06	0.307352	77.5	0	0.00321063
1716	POLD2	2	5.95e-05	0.292712	100	0	0.00197459
1717	ALG2	2	3.06e-06	0.269321	13.5	0	0.000664
1718	LITAF	2	5.3e-06	0.286597	27	0	0.000987
1719	RAB14	2	1.4e-05	0.295959	37	0	0.00149317
1720	ARG1	2	2.33e-05	0.302438	76	0	0.00252438
1721	PTPRO	2	1.4e-05	0.305425	90.5	0	0.00300105
1722	PPP6R3	2	2.21e-05	0.288379	95	0	0.00184492
1723	NDE1	2	2.72e-05	0.284421	81	0	0.0014507
1724	CAMK2B	2	3.63e-05	0.299048	74.5	0	0.00229767
1725	DDIAS	2	9.72e-06	0.272409	16.5	0	0.00076
1726	KCTD17	2	6.08e-05	0.281178	75.5	0	0.00112973
1727	ZNF431	2	1.77e-06	0.280935	61	0	0.0019308
1728	COLGALT2	2	5.98e-05	0.279524	76	0	0.0011273
1729	DUS2	2	2.17e-06	0.281462	60.5	0	0.001873
1730	NKIRAS2	2	2.17e-06	0.281462	60.5	0	0.001873
1731	CRIP2	2	2.83e-05	0.290313	75	0	0.00202317
1732	ANKZF1	2	8.67e-06	0.305712	92.5	0	0.00305288
1733	VPS16	2	3.8e-05	0.288978	89.5	0	0.00189368
1734	TRAK2	2	4.43e-05	0.292229	74.5	0	0.00302834
1735	INVS	2	1.37e-05	0.255677	14.5	0	0.000292
1736	CBFB	2	1.86e-05	0.307887	121.5	0	0.00435166
1737	KDM3A	2	4.52e-05	0.296364	86.5	0	0.00318564
1738	MYCBP	2	2.89e-05	0.291399	53	0	0.00242445
1739	MIB2	2	3.3e-06	0.291617	54	0	0.00201071
1740	EFNA1	2	9.17e-05	0.281584	27	0	0.00127868
1741	PTPN21	2	4.47e-06	0.281422	50.5	0	0.0018721
1742	GCA	2	3.13e-05	0.289752	63	0	0.00174875
1743	IMMP2L	2	3.98e-05	0.266922	16	0	0.000682
1744	CEP104	2	1.32e-06	0.245929	8	0	0.000204
1745	ENY2	2	5.13e-06	0.288166	52	0	0.00228849
1746	PDAP1	2	4.87e-05	0.297859	114.5	0	0.00204064
1747	ALDOB	2	7.32e-06	0.278325	33.5	0	0.00155438
1748	PNMA1	2	0.000149	0.264926	15.5	0	0.00044
1749	TRIM26	2	4.12e-05	0.290486	65.5	0	0.00183307
1750	ASXL1	2	3.12e-06	0.307207	109	0	0.00460696
1751	NCAM1	2	1.18e-05	0.296184	68	0	0.00234885
1752	SLIT2	2	0.000114	0.27518	28.5	0	0.00112123
1753	RPS19BP1	2	8.07e-06	0.28584	50	0	0.00192974
1754	NR0B1	2	1.92e-05	0.29937	95.5	0	0.00342626
1755	NCF2	2	2.68e-05	0.264387	15	0	0.000703
1756	IL32	2	1.69e-06	0.276155	19.5	0	0.00124905
1757	RPS28	2	2.39e-06	0.292405	46.5	0	0.00281298
1758	FAM76B	2	5.01e-05	0.269247	24.5	0	0.00078
1759	DCAF6	2	3.45e-06	0.303191	103	0	0.00421219
1760	VAMP1	2	6.07e-06	0.258905	26	0	0.000281
1761	DZIP3	2	4.87e-05	0.301735	100	0	0.0025715
1762	PC	2	2.63e-05	0.291835	85.5	0	0.0018813
1763	CYP2C8	2	9.2e-06	0.267252	18.5	0	0.000485
1764	MEST	2	3.37e-05	0.265034	13	0	0.000469
1765	TBC1D15	2	3.84e-06	0.284463	33	0	0.000924
1766	TXNRD1	2	4.28e-06	0.316851	132	0	0.00663454
1767	RHOT1	2	4.46e-05	0.291137	83	0	0.00161025
1768	PITRM1	2	7.3e-05	0.301688	73.5	0	0.00231464
1769	NRG2	1	0	0.255945	52	0	0.00048
1770	EREG	1	0	0.255945	52	0	0.000479
1771	GLI2	1	0	0.296274	171	0	0.00312213
1772	CACUL1	1	0	0.296274	171	0	0.00312215
1773	WIPI1	1	0	0.296274	171	0	0.00312216
1774	ZBTB32	1	0	0.296274	171	0	0.00312216
1775	RNF6	1	0	0.296274	171	0	0.00312216
1776	RREB1	1	0	0.296274	171	0	0.00312216
1777	ZNF318	1	0	0.296274	171	0	0.00312216
1778	NCOA4	1	0	0.296274	171	0	0.00312216
1779	CTDSP2	1	0	0.296274	171	0	0.00312216
1780	ATXN1L	1	0	0.283387	119	0	0.00157416
1781	BCL2L13	1	0	0.29659	211	0	0.00359057
1782	PITX3	1	0	0.291312	104	0	0.00234103
1783	EFCAB6	1	0	0.291312	104	0	0.00234103
1784	SPPL2B	1	0	0.275725	110	0	0.00126719
1785	CTNND2	1	0	0.275725	110	0	0.00126719
1786	STK38L	1	0	0.249968	14	0	0.000405
1787	KRT20	1	0	0.249968	14	0	0.000405
1788	TMEM33	1	0	0.275725	110	0	0.00126719
1789	TBL3	1	0	0.275725	110	0	0.00126719
1790	STT3A	1	0	0.275725	110	0	0.00126719
1791	FADS1	1	0	0.275725	110	0	0.00126719
1792	DEGS1	1	0	0.275725	110	0	0.00126719
1793	CYP51A1	1	0	0.275725	110	0	0.00126719
1794	EFHD1	1	0	0.275725	110	0	0.00126719
1795	ITGAM	1	0	0.25194	25	0	0.00026
1796	MMP10	1	0	0.25194	25	0	0.00026
1797	MMP3	1	0	0.25194	25	0	0.00026
1798	KRTAP19-7	1	0	0.279323	90	0	0.00142399
1799	NDRG3	1	0	0.276234	57	0	0.00137
1800	NDRG1	1	0	0.276234	57	0	0.00137
1801	PTGDS	1	0	0.283387	119	0	0.00157416
1802	CDIP1	1	0	0.283387	119	0	0.00157416
1803	C22orf39	1	0	0.235436	20	0	8.1e-05
1804	DLK1	1	0	0.235436	20	0	8.1e-05
1805	CTSO	1	0	0.235436	20	0	8.1e-05
1806	TAT	1	0	0.235436	20	0	8.1e-05
1807	MNDA	1	0	0.235436	20	0	8.1e-05
1808	RBM26	1	0	0.283387	119	0	0.00157416
1809	CLDN17	1	0	0.29659	211	0	0.00359057
1810	ZFAND1	1	0	0.302578	172	0	0.00276535
1811	FAM104A	1	0	0.302578	172	0	0.00276535
1812	NACA2	1	0	0.302578	172	0	0.00276535
1813	RHBDD1	1	0	0.302578	172	0	0.00276535
1814	PEX19	1	0	0.302578	172	0	0.00276535
1815	FAR1	1	0	0.283387	119	0	0.00157416
1816	ELAVL4	1	0	0.302578	172	0	0.00276535
1817	GSTK1	1	0	0.29659	211	0	0.00359057
1818	EIF1AX	1	0	0.29659	211	0	0.00359057
1819	TBC1D9B	1	0	0.283387	119	0	0.00157416
1820	DIXDC1	1	0	0.283387	119	0	0.00157416
1821	BAALC	1	0	0.283387	119	0	0.00157416
1822	OTX2	1	0	0.283387	119	0	0.00157416
1823	PSPH	1	0	0.283387	119	0	0.00157416
1824	CLCN2	1	0	0.283387	119	0	0.00157416
1825	RAI2	1	0	0.283387	119	0	0.00157416
1826	CHRNA7	1	0	0.283387	119	0	0.00157416
1827	SV2A	1	0	0.283387	119	0	0.00157416
1828	CCNK	1	0	0.283387	119	0	0.00157416
1829	EIF1AY	1	0	0.283387	119	0	0.00157416
1830	HPCAL1	1	0	0.283387	119	0	0.00157416
1831	WDR81	1	0	0.291007	117	0	0.00178706
1832	CHDH	1	0	0.291007	117	0	0.00178706
1833	ENC1	1	0	0.291007	117	0	0.00178706
1834	FHOD3	1	0	0.291007	117	0	0.00178706
1835	PDE4A	1	0	0.291007	117	0	0.00178706
1836	NTRK3	1	0	0.291007	117	0	0.00178706
1837	SLC43A3	1	0	0.302578	172	0	0.00276535
1838	EPDR1	1	0	0.29659	211	0	0.00359057
1839	EXOSC6	1	0	0.29659	211	0	0.00359057
1840	PTMS	1	0	0.29659	211	0	0.00359057
1841	ZNF302	1	0	0.27033	41	0	0.000543
1842	TRIM16	1	0	0.27033	41	0	0.000543
1843	MYH6	1	0	0.27033	41	0	0.000543
1844	RAB25	1	0	0.27033	41	0	0.000543
1845	GRM1	1	0	0.27033	41	0	0.000543
1846	OSBPL6	1	0	0.251322	33	0	0.000191
1847	OSBPL9	1	0	0.251322	33	0	0.000191
1848	PITPNM1	1	0	0.251322	33	0	0.000191
1849	NIPA1	1	0	0.21895	8	0	2.66e-05
1850	NEFH	1	0	0.288251	138	0	0.00288451
1851	ARHGEF15	1	0	0.223266	14	0	7.47e-05
1852	EFNA2	1	0	0.223266	14	0	7.47e-05
1853	GRIPAP1	1	0	0.27643	148	0	0.00104331
1854	SRR	1	0	0.27643	148	0	0.00104331
1855	KRTAP5-9	1	0	0.209305	6	0	1.54e-05
1856	SFXN2	1	0	0.209305	6	0	1.54e-05
1857	TRIM67	1	0	0.238433	18	0	0.000162
1858	NTN1	1	0	0.238433	18	0	0.000162
1859	CDC123	1	0	0.244754	20	0	0.000158
1860	CREBZF	1	0	0.244754	20	0	0.000158
1861	PLXND1	1	0	0.245557	32	0	0.000227
1862	SCUBE2	1	0	0.245557	32	0	0.000227
1863	RAB39B	1	0	0.224321	9	0	5.14e-05
1864	ANKRD28	1	0	0.27643	148	0	0.00104331
1865	COL8A1	1	0	0.27643	148	0	0.00104331
1866	KMO	1	0	0.27643	148	0	0.00104331
1867	LRP4	1	0	0.27643	148	0	0.00104331
1868	TM7SF2	1	0	0.27643	148	0	0.00104331
1869	PGM3	1	0	0.27643	148	0	0.00104331
1870	RPS7	1	0	0.27643	148	0	0.00104331
1871	PRTG	1	0	0.27643	148	0	0.00104331
1872	PGAP1	1	0	0.27643	148	0	0.00104331
1873	PLCD3	1	0	0.27643	148	0	0.00104331
1874	ATP13A1	1	0	0.27643	148	0	0.00104331
1875	NUDT4	1	0	0.27643	148	0	0.00104331
1876	AK3	1	0	0.27643	148	0	0.00104331
1877	CRYBB1	1	0	0.27643	148	0	0.00104331
1878	SPCS3	1	0	0.27643	148	0	0.00104331
1879	VTI1A	1	0	0.240434	35	0	0.000118
1880	STXBP6	1	0	0.240434	35	0	0.000118
1881	TM9SF4	1	0	0.240434	35	0	0.000118
1882	BLOC1S6	1	0	0.240434	35	0	0.000118
1883	CC2D1B	1	0	0.264854	56	0	0.000601
1884	DYNC2LI1	1	0	0.264854	56	0	0.000601
1885	GPR37L1	1	0	0.284712	86	0	0.00166219
1886	BRSK1	1	0	0.284712	86	0	0.00166219
1887	CAPN10	1	0	0.284712	86	0	0.00166219
1888	FIG4	1	0	0.221944	4	0	3.09e-05
1889	RNF157	1	0	0.192738	3	0	3.36e-06
1890	BTNL8	1	0	0.192738	3	0	3.36e-06
1891	AP5M1	1	0	0.173002	2	0	4.96e-07
1892	ATL1	1	0	0.21416	6	0	2.96e-05
1893	CEP85	1	0	0.201886	3	0	1.19e-05
1894	SLC31A1	1	0	0.234812	6	0	0.000128
1895	PODXL2	1	0	0.188723	2	0	3.2e-06
1896	RNASE2	1	0	0.203851	2	0	1.26e-05
1897	SEMA6A	1	0	0.233321	3	0	7.9e-05
1898	FGGY	1	0	0.255107	13	0	0.000311
1899	HPCA	1	0	0.194839	3	0	5.82e-06
1900	UBIAD1	1	0	0.25302	27	0	0.000373
1901	VEGFB	1	0	0.25302	27	0	0.000373
1902	SPARC	1	0	0.25302	27	0	0.000373
1903	NRP2	1	0	0.25302	27	0	0.000373
1904	METTL14	1	0	0.277849	62	0	0.00164017
1905	RND3	1	0	0.190495	4	0	2.89e-06
1906	RND2	1	0	0.190495	4	0	2.89e-06
1907	SMAP2	1	0	0.222146	8	0	3.68e-05
1908	ANG	1	0	0.286134	86	0	0.00242851
1909	NXF2	1	0	0.228638	9	0	0.000137
1910	IFT122	1	0	0.255308	11	0	0.000338
1911	GNA13	1	0	0.210413	2	0	1.68e-05
1912	SARM1	1	0	0.223831	4	0	3.44e-05
1913	NIPSNAP3A	1	0	0.225698	8	0	4.37e-05
1914	HLA-DRB1	1	0	0.247083	14	0	0.00022
1915	OTUD6B	1	0	0.258664	28	0	0.000676
1916	PON2	1	0	0.213761	3	0	2.27e-05
1917	DPP6	1	0	0.214325	3	0	1.23e-05
1918	DAOA	1	0	0.193831	2	0	3.23e-06
1919	CYP2D6	1	0	0.209035	3	0	1.27e-05
1920	ZNF212	1	0	0.217386	7	0	2.55e-05
1921	ZNF398	1	0	0.217386	7	0	2.55e-05
1922	CSNK1G3	1	0	0.218975	2	0	3.86e-05
1923	TRPV1	1	0	0.20962	2	0	1.84e-05
1924	CRYM	1	0	0.230178	6	0	9.01e-05
1925	IMMP1L	1	0	0.219716	5	0	4.62e-05
1926	COQ5	1	0	0.242349	12	0	0.000139
1927	RNF170	1	0	0.250482	15	0	0.000193
1928	FA2H	1	0	0.250482	15	0	0.000193
1929	B2M	1	0	0.199508	3	0	4.68e-06
1930	ICOS	1	0	0.270518	67	0	0.000755
1931	BBOX1	1	0	0.270518	67	0	0.000755
1932	CDH13	1	0	0.26507	26	0	0.000821
1933	CD96	1	0	0.18659	5	0	2.24e-06
1934	TIGIT	1	0	0.18659	5	0	2.24e-06
1935	CD226	1	0	0.18659	5	0	2.24e-06
1936	FRS3	1	0	0.20174	4	0	7.6e-06
1937	TNKS2	1	0	0.20174	4	0	7.6e-06
1938	CX3CL1	1	0	0.209507	2	0	2.15e-05
1939	USP54	1	0	0.216324	5	0	2.73e-05
1940	TMEM106B	1	0	0.216324	5	0	2.73e-05
1941	REN	1	0	0.244233	7	0	0.00018
1942	GPT2	1	0	0.235693	7	0	0.000149
1943	TMSB10	1	0	0.261687	18	0	0.00056
1944	C4A	1	0	0.230478	5	0	6.55e-05
1945	POU4F1	1	0	0.267399	31	0	0.000865
1946	ZFP64	1	0	0.215606	2	0	2.92e-05
1947	FAM168A	1	0	0.229609	10	0	0.000164
1948	TBCB	1	0	0.262145	31	0	0.000697
1949	RC3H2	1	0	0.247837	12	0	0.000215
